# Supplementary material for: Socioeconomic and academic consequences of COVID-19 pandemic on medical students from the University of Rwanda
Source: PLoS One. 2025 Feb 13;20(2):e0318066. doi: 10.1371/journal.pone.0318066 (PMC11825058; doi:10.1371/journal.pone.0318066)
Supplement: S1 File — (XLSX) [file pone.0318066.s001.xlsx]

## Sheet: Form Responses 1
Study number	Do you agree to participate in this research	Age	Sex	Level of study	Marital status	Where do you live during the academic period?	District of origin	Religion	Socio-economic status of your family	1. Are you aware of the current outbreak occurring in Rwanda and globally?	2. What type of disease is caused by the COVID-19 virus?	3. Do you believe that COVID -19 is a real virus?	3.a. Do you believe that COVID -19 started in your neighborhood?	3.b. If no, why don’t you believe that COVID-19 is real?	4. What measures do you take frequently to protect yourself from being infected or re-infected by COVID-19? Choose all that apply.	5. Have you ever tested positive for COVID-19?	6. Do you know anyone who was Covid-19 positive?	7.a. If yes, what is your relationship with the patient? Select all that apply	7.b. What was the role of the Covid-19 patient to your family? Select all that apply.	8. Do you know anyone who passed away due to Covid-19?	8.1. If yes, what was your relationship with the deceased? Select all that apply.	9. What was the role of the deceased person to your family? Select all that apply.	10. From the listed, what impacts did COVID-19 has had on you immediately. Select all that apply.	11. Please circle which of the following impacts that the COVID-19 pandemic has had on your immediate family. Select all that apply.	12. How often did the total lockdown made your campus close?	13. In your opinion, was the total lockdown helpful in preventing the spread of COVID-19?	14. What was the source of your day-to-day income and food supply during the total lockdown?	15. How did the closure of your campus affect your life during this outbreak? Select all that apply.	16. Which of the following social impacts did Covid-19 have on you or your family? Select all that apply	17. What did you learn from covid-19 impacts on your community to prepare for possible future outbreak? Select all that apply
1	I don't agree
2	I agree	24-29	Female	Doc2	Single	At home	Gicumbi	Catholic	Ubudehe 3	Yes	Communicable	Yes	Yes		Vaccination, Avoid unnecessary movements, Washing hands frequently with soap and clean water or hand sanitizers, Wearing a mask	Yes	Yes	Parent		Yes	Friend	Sponsor for your school fees	Decrease in income, Fear of school drop out, House eviction	Unemployment, Business closure	Twice	Very helpful	Government monthly allowance	Academic services inaccessibility, Health insurance inaccessibility	Loss of freedom	Health inequality between countries
3	I agree	24-29	Female	Doc2	Single	Hostel	HUYE	Catholic	Ubudehe 3	Yes	Communicable	Yes	Yes		Vaccination, Stay at home when possible, Avoid unnecessary movements, Washing hands frequently with soap and clean water or hand sanitizers, Wearing a mask, Social distancing when outdoor	No	Yes	Parent		Yes	Neighbor/classmate	FRIEND	Financial uncertainty, Decrease in income, Fear of missing school fees, Fear of school drop out, House eviction, Food crisis	Poverty, Unemployment, Business closure, House eviction, Food crisis	More than 2 times	Moderately helpful	Help from the Government	Delay in academic progress, Academic services inaccessibility, Health insurance inaccessibility, Limited social life, Repeating the year	Separation from loved ones, Loss of freedom, Helplessness, Increase in suicidal attempt rate, High rate of unwanted pregnancies, Substance abuse, Divorce and family break-ups, School dropping, Gender based violence, Church closing, Reduced travelling, Affected routine activities	Saving, Abide to government measures and policies, Family and people importance, Self care, Technology and social medias advancement, Creativity and innovation in terms of work/job, Always being prepared for the unexpected, Health inequality between countries
4	I agree	29-35	Male	Doc1	Divorced	Near the campus	Burera	Protestant	Ubudehe4	No	Communicable	No		It is a rumor	Washing hands frequently with soap and clean water or hand sanitizers, Wearing a mask	No	No			No			Financial uncertainty, Decrease in income, House eviction	Poverty, Business closure, Food crisis	Once	Moderately helpful	Government monthly allowance	Academic services inaccessibility, Health insurance inaccessibility	Loss of freedom, Helplessness, Substance abuse	Self care, Health inequality between countries
5	I don't agree
6	I agree	24-29	Female	Doc2	Single	At home		Protestant		Yes	Communicable	Yes	No	It spread all over	All necessary measures	No	Yes			Yes			Delay	Business closure	Twice	Very helpful	🕊	Delay in academic progress	🕊	All
7	I agree	29-35	Male	Doc3	Single	Near the campus	Rubavu	Protestant	Ubudehe 3	Yes	Communicable	Yes	Yes		Vaccination, Stay at home when possible, Avoid unnecessary movements, Washing hands frequently with soap and clean water or hand sanitizers, Wearing a mask, Social distancing when outdoor	No	Yes	Friend		Yes	Neighbor/classmate		Financial uncertainty, Decrease in income, Fear of missing school fees, Fear of school drop out, House eviction, Food crisis	Poverty, Unemployment, Business closure, Dropping out of school, Food crisis	More than 2 times	Moderately helpful	Savings	Delay in academic progress, Academic services inaccessibility, Limited social life, Repeating the year	Separation from loved ones, Loss of freedom, Helplessness, Increase in suicidal attempt rate, High rate of unwanted pregnancies, Divorce and family break-ups, School dropping, Church closing, Reduced travelling	Saving, Abide to government measures and policies, Family and people importance, Self care, Technology and social medias advancement, Creativity and innovation in terms of work/job, Always being prepared for the unexpected, Health inequality between countries
8	I agree	29-35	Male	Doc3	Single	At home	Gasabo	Adventist	Ubudehe 3	Yes	Communicable	Yes	No		Vaccination, Washing hands frequently with soap and clean water or hand sanitizers, Wearing a mask	No	Yes	Other family member, Friend		Yes	Other family member		None	None	Once	Very helpful	Home	Delay in academic progress, Limited social life, Repeating the year	Separation from loved ones, Loss of freedom, Affected routine activities	Saving, Abide to government measures and policies, Family and people importance, Self care, Creativity and innovation in terms of work/job
9	I agree	24-29	Female	Doc2	Single	At home	Gasabo	Adventist	Ubudehe 3	Yes	Communicable	Yes	No		Vaccination, Stay at home when possible, Avoid unnecessary movements, Washing hands frequently with soap and clean water or hand sanitizers, Wearing a mask, Social distancing when outdoor	No	Yes	Sibling, Other family member, Friend		No			Financial uncertainty	Business closure	Twice	Very helpful	Family	Delay in academic progress, Academic services inaccessibility, Limited social life	Church closing, Reduced travelling, Affected routine activities	Saving, Abide to government measures and policies, Family and people importance, Self care, Technology and social medias advancement, Always being prepared for the unexpected
10	I agree	24-29	Female	Doc2	Single	Hostel	Nyanza	Protestant	Ubudehe 3	Yes	Communicable	Yes	Yes		Washing hands frequently with soap and clean water or hand sanitizers	No	Yes	Other family member, Friend, Neighbor/classmate	Sponsor for your school fees	No			Decrease in income, Fear of missing school fees, Fear of school drop out, Food crisis	Poverty, Food crisis	Twice	Very helpful	Savings	Delay in academic progress, Academic services inaccessibility, Limited social life	Separation from loved ones, Loss of freedom, Church closing, Reduced travelling	Saving, Self care, Creativity and innovation in terms of work/job, Always being prepared for the unexpected
11	I agree	24-29	Male	Doc2	Single	Near the campus	Ruhango	Protestant	Ubudehe 2	Yes	Communicable	Yes	Yes		Vaccination, Stay at home when possible, Avoid unnecessary movements, Washing hands frequently with soap and clean water or hand sanitizers, Wearing a mask, Social distancing when outdoor	No	Yes	Friend, Neighbor/classmate	Motivator	No			Financial uncertainty, Decrease in income, Fear of missing school fees, Fear of school drop out	Business closure	Twice	Moderately helpful	Part time job	Delay in academic progress, Academic services inaccessibility, Health insurance inaccessibility, Limited social life	Loss of freedom, Church closing, Reduced travelling, Affected routine activities	Saving, Family and people importance, Self care, Technology and social medias advancement, Creativity and innovation in terms of work/job, Always being prepared for the unexpected, Health inequality between countries
12	I agree	29-35	Male	Doc3	Single	At home	Kicukiro	Adventist	Ubudehe 3	Yes	Communicable	Yes	Yes		Vaccination, Stay at home when possible, Avoid unnecessary movements, Washing hands frequently with soap and clean water or hand sanitizers, Wearing a mask, Social distancing when outdoor	Yes	Yes	Other family member		No			Financial uncertainty, Decrease in income, Fear of missing school fees, Fear of school drop out, House eviction, Food crisis	Business closure, Dropping out of school	Twice	Moderately helpful	Government monthly allowance	Delay in academic progress, Academic services inaccessibility, Limited social life, Repeating the year	Separation from loved ones, Loss of freedom, Helplessness, School dropping, Church closing, Reduced travelling, Affected routine activities	Saving, Abide to government measures and policies, Family and people importance, Self care, Technology and social medias advancement, Creativity and innovation in terms of work/job, Always being prepared for the unexpected, Health inequality between countries
13	I agree	24-29	Female	Doc2	Single	Near the campus	Ruhango	Protestant	Ubudehe 3	Yes	Communicable	Yes	Yes		Vaccination, Stay at home when possible, Avoid unnecessary movements, Washing hands frequently with soap and clean water or hand sanitizers, Wearing a mask, Social distancing when outdoor	Yes	Yes			Yes	Other family member	Head of the family	Financial uncertainty, Decrease in income	Poverty, Food crisis	Twice	Moderately helpful	Government monthly allowance	Delay in academic progress, Repeating the year	Separation from loved ones, Increase in suicidal attempt rate, Substance abuse, Divorce and family break-ups, School dropping, Church closing, Affected routine activities	Saving, Abide to government measures and policies, Family and people importance, Self care, Technology and social medias advancement, Always being prepared for the unexpected, Health inequality between countries
14	I agree	24-29	Male	Doc2	Single	Hostel	Musanze	Catholic	Ubudehe 3	Yes	Communicable	Yes	Yes		Vaccination, Avoid unnecessary movements, Washing hands frequently with soap and clean water or hand sanitizers, Wearing a mask, Social distancing when outdoor	No	Yes	Friend, Neighbor/classmate	Friend	No			Financial uncertainty, Decrease in income, Fear of missing school fees, Fear of school drop out, Food crisis	Poverty, Unemployment, Food crisis	Twice	Moderately helpful	Savings	Delay in academic progress, Academic services inaccessibility, Limited social life	Separation from loved ones, Loss of freedom, Helplessness, Church closing, Reduced travelling, Affected routine activities	Saving, Abide to government measures and policies, Family and people importance, Self care, Technology and social medias advancement, Creativity and innovation in terms of work/job, Always being prepared for the unexpected, Health inequality between countries
15	I agree	24-29	Male	Doc2	Single	At home	Gasabo	Catholic	Ubudehe 3	Yes	Communicable	Yes	Yes		Vaccination, Stay at home when possible, Avoid unnecessary movements, Washing hands frequently with soap and clean water or hand sanitizers, Wearing a mask, Social distancing when outdoor	No	Yes	Sibling, Parent, Friend, Neighbor/classmate		Yes	Friend		Fear of school drop out	Food crisis	More than 2 times	Moderately helpful	Government monthly allowance	Delay in academic progress, Repeating the year	Loss of freedom, Reduced travelling, Affected routine activities	Saving, Technology and social medias advancement, Creativity and innovation in terms of work/job, Always being prepared for the unexpected, Health inequality between countries
16	I agree	Above 35	Male	Doc2	Married	At home	Kicukiro	Catholic	Ubudehe 3	Yes	Communicable	Yes	Yes	Covid-19 is real viral diseas	Vaccination, Washing hands frequently with soap and clean water or hand sanitizers, Wearing a mask, Social distancing when outdoor	No	Yes	Neighbor/classmate	None	Yes	Friend	None	Decrease in income	Business closure	More than 2 times	Moderately helpful	Savings	Delay in academic progress	High rate of unwanted pregnancies, Substance abuse, School dropping, Church closing, Reduced travelling, Affected routine activities	Saving
17	I agree	24-29	Female	Doc2	Single	At home	Gasabo	S D A	Ubudehe 3	Yes	Communicable	No	No	It is a political issue	Vaccination, Washing hands frequently with soap and clean water or hand sanitizers, Wearing a mask	No	Yes	Friend	None	Yes	Neighbor/classmate	None	Financial uncertainty	Business closure	More than 2 times	Not helpful	Government monthly allowance	Delay in academic progress	Separation from loved ones, Loss of freedom, Helplessness, School dropping, Gender based violence, Church closing, Reduced travelling, Affected routine activities	Saving, Family and people importance, Self care, Technology and social medias advancement, Creativity and innovation in terms of work/job, Always being prepared for the unexpected, Health inequality between countries
18	I agree	29-35	Female	Doc2	Single	Hostel	Gasabo	Catholic	Ubudehe4	Yes	Communicable	Yes	Yes		Vaccination, Stay at home when possible, Avoid unnecessary movements, Washing hands frequently with soap and clean water or hand sanitizers, Wearing a mask, Social distancing when outdoor	No	Yes	Sibling	Big supporter	Yes	Headmaster	He allows my siblings to study in the high school	Decrease in income, Fear of school drop out, Food crisis	Unemployment, Business closure	Twice	Moderately helpful	Savings	Delay in academic progress	Separation from loved ones, Loss of freedom, School dropping, Church closing, Reduced travelling, Affected routine activities	Saving, Creativity and innovation in terms of work/job, Always being prepared for the unexpected
19	I agree	24-29	Male	Doc2	Single	At home	Nyamasheke	Catholic	Ubudehe 3	Yes	Non communicable	No	No	It is a political issue	Vaccination, Stay at home when possible, Washing hands frequently with soap and clean water or hand sanitizers, Wearing a mask	No	Yes	Friend	None	Yes	Friend	None	Financial uncertainty, Decrease in income, Fear of missing school fees, Fear of school drop out, Food crisis	Poverty, Unemployment, Business closure, Dropping out of school, Food crisis	More than 2 times	Very helpful	Savings	Delay in academic progress, Limited social life, Repeating the year	Loss of freedom, Church closing, Reduced travelling, Affected routine activities	Saving, Self care, Always being prepared for the unexpected, Health inequality between countries
20	I agree	24-29	Female	Doc2	Single	At home	Gasabo	Protestant	Ubudehe 3	Yes	Communicable	Yes	No		Vaccination	Yes	Yes	Parent	Head of the family, Major source of the family’s income, Major source of your daily expenses, Sponsor for your school fees	Yes	Neighbor/classmate	None	Decrease in income	decrease in income	Twice	Moderately helpful	Savings	Delay in academic progress	Reduced travelling	Saving
21	I agree	24-29	Male	Doc2	Single	Hostel	KAMONYI	Protestant	Ubudehe 3	Yes	Communicable	Yes	No		Vaccination, Stay at home when possible, Avoid unnecessary movements, Washing hands frequently with soap and clean water or hand sanitizers, Wearing a mask, Social distancing when outdoor	No	Yes	Friend	Close Friend	No			Financial uncertainty	Poverty, Unemployment, Dropping out of school	Twice	Moderately helpful	Savings	Delay in academic progress, Academic services inaccessibility, Limited social life	Separation from loved ones, Reduced travelling, Affected routine activities	Saving, Family and people importance, Self care, Technology and social medias advancement, Creativity and innovation in terms of work/job, Always being prepared for the unexpected, Health inequality between countries
22	I agree	24-29	Female	Doc3	Single	At home	Rwamagana	Catholic	Ubudehe 3	Yes	Communicable	Yes	Yes		Vaccination, Stay at home when possible, Avoid unnecessary movements, Washing hands frequently with soap and clean water or hand sanitizers, Wearing a mask, Social distancing when outdoor	No	Yes	Friend, Neighbor/classmate		Yes	Friend, Neighbor/classmate		Financial uncertainty, Decrease in income	Unemployment, Financial insecurity (not really becoming poor but our economic situation worsened)	Twice	Moderately helpful	Savings	Delay in academic progress, Limited social life	Separation from loved ones, Loss of freedom, Church closing, Reduced travelling, Affected routine activities	Saving, Technology and social medias advancement, Always being prepared for the unexpected, Health inequality between countries
23	I agree	24-29	Male	Doc3	Single	Near the campus	Kirehe	None	Ubudehe 3	Yes	Communicable	Yes	Yes		Vaccination, Stay at home when possible, Avoid unnecessary movements, Washing hands frequently with soap and clean water or hand sanitizers, Wearing a mask, Social distancing when outdoor	No	Yes	Sibling		No			Fear of school drop out	Dropping out of school	More than 2 times	Not helpful	Return from investment	Delay in academic progress, Limited social life, Repeating the year	Substance abuse, School dropping, Reduced travelling, Affected routine activities	Saving, Self care, Creativity and innovation in terms of work/job, Always being prepared for the unexpected
24	I agree	24-29	Male	Doc2	Single	Hostel	Rusizi	Catholic	Ubudehe 2	Yes	Communicable	Yes	Yes		Vaccination, Stay at home when possible, Avoid unnecessary movements, Washing hands frequently with soap and clean water or hand sanitizers, Wearing a mask, Social distancing when outdoor	No	Yes	Parent, Friend, Neighbor/classmate	Head of the family, Major source of the family’s income, Major source of your daily expenses	No			Financial uncertainty, Decrease in income, Fear of missing school fees, Fear of school drop out, Food crisis	Poverty, Unemployment, Business closure, Dropping out of school, Food crisis	More than 2 times	Moderately helpful	Savings	Delay in academic progress, Limited social life, Repeating the year	Loss of freedom, Church closing, Reduced travelling, Affected routine activities	Saving, Family and people importance, Self care, Technology and social medias advancement, Creativity and innovation in terms of work/job, Always being prepared for the unexpected, Health inequality between countries
25	I agree	24-29	Female	Doc2	Single	Hostel	Gatsibo	Catholic	Ubudehe 3	Yes	Communicable	Yes	No		Vaccination, Avoid unnecessary movements, Washing hands frequently with soap and clean water or hand sanitizers, Wearing a mask, Social distancing when outdoor	No	Yes	Friend, Neighbor/classmate	None of my family deceased	Yes	Other family member	No one deceased	Decrease in income, Fear of missing school fees, Fear of school drop out, Food crisis	Business closure	Once	Moderately helpful	From parents savings	Delay in academic progress, Academic services inaccessibility, Repeating the year	Church closing, Reduced travelling, Affected routine activities	Saving, Family and people importance, Self care, Technology and social medias advancement, Creativity and innovation in terms of work/job, Always being prepared for the unexpected
26	I agree	24-29	Female	Doc2	Married	At home	Gasabo	Protestant	Ubudehe 3	Yes	Communicable	Yes	Yes		Vaccination, Washing hands frequently with soap and clean water or hand sanitizers, Wearing a mask	No	Yes	Friend, Neighbor/classmate	Major source of the family’s income, Major source of your daily expenses	Yes	Neighbor/classmate	Major source of the family’s income, Major source of your daily expenses	Financial uncertainty, Fear of school drop out, Food crisis	Dropping out of school	More than 2 times	Very helpful	Part time job	Delay in academic progress, Academic services inaccessibility, Limited social life, Repeating the year	Loss of freedom, School dropping, Church closing, Reduced travelling, Affected routine activities	Saving, Abide to government measures and policies, Family and people importance, Self care, Technology and social medias advancement, Always being prepared for the unexpected
27	I agree	24-29	Male	Doc2	Single	Near the campus	KICUKIRO	Catholic	Ubudehe 3	Yes	Communicable	Yes	Yes		Vaccination, Washing hands frequently with soap and clean water or hand sanitizers, Wearing a mask	No	Yes	Friend	None deceased who have a role to the fam	No			Financial uncertainty	While my immediate family may have been stable, I have close relatives who fell into poverty after unemployment	More than 2 times	Moderately helpful	Family support	Delay in academic progress, Academic services inaccessibility, Health insurance inaccessibility, Limited social life	Separation from loved ones, Loss of freedom, Helplessness, Substance abuse, Church closing, Reduced travelling, Affected routine activities	Saving, Family and people importance, Technology and social medias advancement, Always being prepared for the unexpected, Health inequality between countries
28	I agree	24-29	Female	Doc3	Married	At home	Gasabo	Catholic	Ubudehe 3	Yes	Communicable	Yes	Yes		Vaccination, Avoid unnecessary movements, Washing hands frequently with soap and clean water or hand sanitizers, Wearing a mask, Social distancing when outdoor	No	Yes	Friend, Neighbor/classmate		Yes	Friend		Fear of school drop out	Financial problems	Twice	Very helpful	Part time job	Delay in academic progress, Repeating the year	Church closing, Affected routine activities	Saving, Creativity and innovation in terms of work/job, Always being prepared for the unexpected, Health inequality between countries
29	I agree	24-29	Male	Doc2	Single	At home	Rubavu	Protestant	Ubudehe4	Yes	Communicable	Yes	Yes		Vaccination, Stay at home when possible, Avoid unnecessary movements, Washing hands frequently with soap and clean water or hand sanitizers, Wearing a mask, Social distancing when outdoor	No	Yes	Friend		Yes	Patient	NA	NA	NA	Twice	Very helpful	Part time job	Delay in academic progress	NA	Saving, Abide to government measures and policies, Family and people importance, Self care, Technology and social medias advancement, Creativity and innovation in terms of work/job, Always being prepared for the unexpected, Health inequality between countries
30	I agree	24-29	Male	Doc2	Single	At home	Kicukiro	Catholic	Ubudehe 3	Yes	Communicable	Yes	No		Vaccination, Stay at home when possible, Avoid unnecessary movements, Washing hands frequently with soap and clean water or hand sanitizers, Wearing a mask, Social distancing when outdoor	No	Yes	Friend, Neighbor/classmate		No			Financial uncertainty, Decrease in income, Fear of school drop out, Food crisis	Poverty, Business closure, Food crisis	More than 2 times	Moderately helpful	Savings	Delay in academic progress, Limited social life	Loss of freedom, Increase in suicidal attempt rate, Affected routine activities	Saving, Family and people importance, Always being prepared for the unexpected
31	I agree	24-29	Female	Doc2	Single	At home	Gasabo	Catholic	Ubudehe 3	Yes	Communicable	Yes	Yes	It is not an outbreak but a simple a flu	Vaccination	No	Yes	Friend	Major source of your daily expenses	Yes	Friend		Financial uncertainty, Decrease in income, Fear of missing school fees, Fear of school drop out, Food crisis	Poverty, Business closure, Dropping out of school, Food crisis	More than 2 times	Not helpful	Savings	Delay in academic progress, Academic services inaccessibility, Limited social life, Repeating the year	Separation from loved ones, Loss of freedom, Helplessness, Increase in suicidal attempt rate, School dropping, Church closing, Affected routine activities	Saving, Family and people importance, Creativity and innovation in terms of work/job, Always being prepared for the unexpected
32	I agree	24-29	Female	Doc3	Single	At home	Gasabo	Catholic	Ubudehe 3	Yes	Communicable	Yes	No		Vaccination, Stay at home when possible, Avoid unnecessary movements, Washing hands frequently with soap and clean water or hand sanitizers, Wearing a mask, Social distancing when outdoor	No	Yes	Sibling, Other family member, Friend, Neighbor/classmate		Yes	Other family member		Financial uncertainty, Decrease in income, Fear of missing school fees, Fear of school drop out, Food crisis	Poverty, Unemployment, Business closure, Food crisis	Twice	Moderately helpful	Part time job	Delay in academic progress, Academic services inaccessibility, Health insurance inaccessibility, Limited social life	Separation from loved ones, Loss of freedom, Helplessness, Substance abuse, School dropping, Gender based violence, Church closing, Reduced travelling, Affected routine activities	Saving, Abide to government measures and policies, Family and people importance, Self care, Technology and social medias advancement, Creativity and innovation in terms of work/job, Health inequality between countries
33	I agree	24-29	Female	Doc2	Married	At home	Kicukiro	Protestant	Ubudehe 3	Yes	Communicable	Yes	Yes		Vaccination, Stay at home when possible, Avoid unnecessary movements, Washing hands frequently with soap and clean water or hand sanitizers, Wearing a mask, Social distancing when outdoor	No	Yes	Sibling, Other family member, Friend, Neighbor/classmate		Yes	Friend		Decrease in income	Business closure	Twice	Moderately helpful	Savings	Delay in academic progress, Academic services inaccessibility, Limited social life, Repeating the year	Separation from loved ones, Loss of freedom, Church closing, Reduced travelling, Affected routine activities	Saving, Family and people importance, Self care, Creativity and innovation in terms of work/job, Always being prepared for the unexpected, Health inequality between countries
34	I agree	18-23	Female	Doc3	Single	At home	Gasabo	Catholic	Ubudehe 2	Yes	Communicable	Yes	Yes		Vaccination	No	Yes	Friend	Sponsor for your school fees	Yes	Other family member	Sponsor for your school fees	Decrease in income	Poverty, Unemployment, Food crisis	Twice	Very helpful	Government monthly allowance	Delay in academic progress, Limited social life, Repeating the year	Helplessness, Increase in suicidal attempt rate, High rate of unwanted pregnancies, Divorce and family break-ups	Saving, Family and people importance, Self care, Always being prepared for the unexpected
35	I agree	24-29	Male	Doc2	Single	Near the campus	KICUKIRO	Catholic	Ubudehe 3	Yes	Communicable	Yes	No		Vaccination, Stay at home when possible, Washing hands frequently with soap and clean water or hand sanitizers, Wearing a mask	No	Yes	Friend	None deceased who have those roles	No			Financial uncertainty, Decrease in income	Not exactly on my immediate family but i have close relatives who dropped into poverty after unemployment	More than 2 times	Moderately helpful	Family support	Delay in academic progress, Academic services inaccessibility, Health insurance inaccessibility, Limited social life	Separation from loved ones, Loss of freedom, Helplessness, Substance abuse, Church closing, Reduced travelling, Affected routine activities	Saving, Family and people importance, Technology and social medias advancement, Always being prepared for the unexpected, Health inequality between countries
36	I agree	24-29	Female	Doc2	Single	Near the campus	Gicumbi	Catholic	Ubudehe4	Yes	Communicable	Yes	Yes		Vaccination, Stay at home when possible, Washing hands frequently with soap and clean water or hand sanitizers, Wearing a mask, Social distancing when outdoor	No	Yes	Other family member, Friend, Neighbor/classmate	A workmate	Yes	Other family member, Neighbor/classmate	A friend and workmate	Financial uncertainty, Decrease in income, Fear of school drop out, Food crisis	Business closure, Food crisis	Twice	Very helpful	Bussines	Delay in academic progress, Academic services inaccessibility, Health insurance inaccessibility, Limited social life, Repeating the year	Separation from loved ones, Helplessness, Church closing, Reduced travelling, Affected routine activities	Technology and social medias advancement, Always being prepared for the unexpected
37	I agree	18-23	Male	Doc2	Single	Hostel	Rubavu	7 eme adventiste	Ubudehe 3	Yes	Communicable	Yes	Yes		Vaccination	No	Yes	Friend		No			Financial uncertainty, Decrease in income, Fear of missing school fees	Unemployment, Business closure, Food crisis	Once	Very helpful	Government monthly allowance	Delay in academic progress, Academic services inaccessibility, Limited social life, Repeating the year	Separation from loved ones, Helplessness, Reduced travelling, Affected routine activities	Saving, Abide to government measures and policies, Family and people importance, Technology and social medias advancement, Creativity and innovation in terms of work/job, Health inequality between countries
38	I agree	24-29	Male	Doc2	Single	Hostel	Nyarugenge	Protestant	Ubudehe 3	Yes	Communicable	Yes	Yes		Vaccination	No	Yes	Friend, Neighbor/classmate	None	Yes	Other family member	None	Decrease in income	Poverty	Twice	Very helpful	Savings	Delay in academic progress, Limited social life	Separation from loved ones, Loss of freedom, Church closing, Reduced travelling	Saving, Always being prepared for the unexpected
39	I agree	24-29	Female	Doc3	Single	At home	Kicukiro	Protestant	Ubudehe 3	Yes	Communicable	Yes	Yes		Vaccination, Stay at home when possible, Avoid unnecessary movements, Washing hands frequently with soap and clean water or hand sanitizers, Wearing a mask, Social distancing when outdoor	No	Yes	Other family member, Friend, Neighbor/classmate		Yes	Family friend		Financial uncertainty	Unemployment	More than 2 times	Very helpful	Savings	Delay in academic progress	Separation from loved ones, Loss of freedom, Church closing, Reduced travelling, Affected routine activities	Saving, Abide to government measures and policies, Family and people importance, Self care, Technology and social medias advancement, Creativity and innovation in terms of work/job, Always being prepared for the unexpected, Health inequality between countries
40	I agree	24-29	Male	Doc3	Single	Hostel	NYARUGENGE	Protestant	Ubudehe 3	Yes	Communicable	No		It is not an outbreak but a simple a flu	Vaccination	No	Yes	Friend		No			Financial uncertainty, Decrease in income	Decrease income	Twice	Not helpful	Savings	Delay in academic progress, Limited social life	Separation from loved ones, Loss of freedom, Affected routine activities	Saving, Family and people importance, Self care, Technology and social medias advancement, Creativity and innovation in terms of work/job, Always being prepared for the unexpected, Health inequality between countries
41	I agree	24-29	Female	Doc2	Single	At home	kicukiro	Catholic	Ubudehe 3	Yes	Communicable	Yes	Yes		Vaccination, Stay at home when possible, Avoid unnecessary movements, Washing hands frequently with soap and clean water or hand sanitizers, Wearing a mask, Social distancing when outdoor	No	Yes	Sibling		Yes	Other family member, Friend, Neighbor/classmate		Financial uncertainty, Decrease in income, Fear of missing school fees, Fear of school drop out, House eviction, Food crisis	Poverty, Unemployment	More than 2 times	Very helpful	Part time job	Delay in academic progress, Academic services inaccessibility, Limited social life	Loss of freedom, Substance abuse, School dropping, Church closing, Reduced travelling, Affected routine activities	Saving, Family and people importance, Self care, Technology and social medias advancement, Creativity and innovation in terms of work/job, Always being prepared for the unexpected, Health inequality between countries
42	I agree	24-29	Male	Doc2	Single	At home	NGORORERO	Catholic	Ubudehe 2	Yes	Communicable	Yes	Yes		Vaccination, Washing hands frequently with soap and clean water or hand sanitizers, Wearing a mask, Social distancing when outdoor	No	Yes	Other family member, Friend, Neighbor/classmate	Just a friend	Yes	a friend’s parent	nothing	Financial uncertainty, Fear of school drop out	Poverty	More than 2 times	Very helpful	Savings	Delay in academic progress, Academic services inaccessibility, Limited social life, Repeating the year	Separation from loved ones, Loss of freedom, Church closing, Reduced travelling, Affected routine activities	Saving, Abide to government measures and policies, Family and people importance, Self care, Technology and social medias advancement, Creativity and innovation in terms of work/job, Always being prepared for the unexpected, Health inequality between countries
43	I agree	24-29	Female	Doc3	Single	Hostel	Rubavu	Catholic	Ubudehe 3	Yes	Communicable	No		It is a political issue	Vaccination, Washing hands frequently with soap and clean water or hand sanitizers, Wearing a mask, Social distancing when outdoor	No	Yes	Neighbor/classmate	No one	Yes	Neighbor/classmate	No one	Financial uncertainty, Decrease in income	Business closure	Twice	Not helpful	Savings	Delay in academic progress, Limited social life	Affected routine activities	Saving, Technology and social medias advancement, Always being prepared for the unexpected
44	I agree	24-29	Male	Doc2	Single	Near the campus	Nyarugenge	Muslim	Ubudehe 3	Yes	Non communicable	Yes	Yes		Vaccination, Stay at home when possible, Avoid unnecessary movements, Washing hands frequently with soap and clean water or hand sanitizers, Wearing a mask, Social distancing when outdoor	No	Yes	Friend, Neighbor/classmate		No			Decrease in income, Fear of missing school fees, Fear of school drop out, Food crisis	Unemployment, Business closure, Food crisis	Twice	Moderately helpful	Part time job	Delay in academic progress, Academic services inaccessibility, Health insurance inaccessibility, Limited social life, Repeating the year	Separation from loved ones, Loss of freedom, Increase in suicidal attempt rate, School dropping, Church closing, Reduced travelling, Affected routine activities	Saving, Abide to government measures and policies, Family and people importance, Self care, Technology and social medias advancement, Creativity and innovation in terms of work/job, Always being prepared for the unexpected
45	I agree	24-29	Female	Doc2	Married	At home	Muhanga		Ubudehe 3	Yes	Communicable	Yes			Vaccination, Avoid unnecessary movements, Washing hands frequently with soap and clean water or hand sanitizers, Wearing a mask, Social distancing when outdoor	No	Yes	Sibling, Other family member, Friend, Neighbor/classmate	Extended family	Yes	Other family member	Extended family	Fear of school drop out, Food crisis	Poverty, Unemployment, Business closure, Food crisis	More than 2 times	Very helpful	Savings	Delay in academic progress, Repeating the year	Separation from loved ones, Loss of freedom, Church closing, Reduced travelling, Affected routine activities	Saving, Abide to government measures and policies, Family and people importance, Self care, Technology and social medias advancement, Creativity and innovation in terms of work/job, Always being prepared for the unexpected, Health inequality between countries
46	I agree	24-29	Female	Doc2	Single	At home	Gasabo	Catholic	Ubudehe 3	Yes	Communicable	Yes	Yes		Vaccination, Stay at home when possible, Avoid unnecessary movements, Washing hands frequently with soap and clean water or hand sanitizers, Wearing a mask, Social distancing when outdoor	No	Yes	Friend	He was just a friend of mine	Yes	A friend's parent		Decrease in income, Fear of missing school fees	Business closure	Twice	Very helpful	Savings	Delay in academic progress	Loss of freedom, Church closing, Reduced travelling	Saving, Abide to government measures and policies, Family and people importance, Self care, Technology and social medias advancement, Creativity and innovation in terms of work/job, Always being prepared for the unexpected, Health inequality between countries
47	I agree	24-29	Female	Doc3	Single	At home	Kicukiro	Protestant	Ubudehe4	Yes	Communicable	Yes	Yes		Vaccination, Stay at home when possible, Avoid unnecessary movements, Washing hands frequently with soap and clean water or hand sanitizers, Wearing a mask, Social distancing when outdoor	No	Yes	Friend		Yes	Friend		Financial uncertainty, Food crisis	Dropping out of school	More than 2 times	Not helpful	Savings	Delay in academic progress	School dropping, Church closing, Reduced travelling, Affected routine activities	Saving, Self care, Technology and social medias advancement, Creativity and innovation in terms of work/job, Always being prepared for the unexpected
48	I agree	24-29	Female	Doc2	Single	At home		Catholic	Ubudehe 2	Yes	Communicable	Yes	Yes		Vaccination, Washing hands frequently with soap and clean water or hand sanitizers, Wearing a mask, Social distancing when outdoor	No	Yes	Other family member		Yes	Other family member	Head of the family	Fear of school drop out	Business closure	More than 2 times	Moderately helpful	Savings	Delay in academic progress, Limited social life	Loss of freedom, School dropping, Church closing, Reduced travelling, Affected routine activities	Saving, Self care
49	I agree	24-29	Female	Doc2	Single	At home	Kicukiro	Protestant		Yes	Communicable	Yes	Yes		Vaccination, Avoid unnecessary movements, Washing hands frequently with soap and clean water or hand sanitizers, Wearing a mask	Yes	Yes	Parent, Friend	Major source of the family’s income	Yes	Parent of a Friend		Financial uncertainty, Decrease in income	House eviction	More than 2 times	Moderately helpful	Savings	Delay in academic progress, Limited social life, Repeating the year	Separation from loved ones, Loss of freedom, Church closing, Reduced travelling, Affected routine activities	Saving, Abide to government measures and policies, Family and people importance, Self care, Creativity and innovation in terms of work/job, Always being prepared for the unexpected
50	I agree	24-29	Male	Doc3	Single	Near the campus	Gasabo	Catholic	Ubudehe 2	Yes	Communicable	Yes	Yes		Vaccination, Stay at home when possible, Avoid unnecessary movements, Washing hands frequently with soap and clean water or hand sanitizers, Wearing a mask, Social distancing when outdoor	Yes	Yes	Spouse, Sibling, Parent, Other family member, Friend, Neighbor/classmate		No			Financial uncertainty, Decrease in income, Fear of missing school fees	Poverty, Business closure	More than 2 times	Moderately helpful	Savings	Delay in academic progress, Limited social life	Loss of freedom, Reduced travelling, Affected routine activities	Saving, Abide to government measures and policies, Family and people importance, Self care, Technology and social medias advancement, Creativity and innovation in terms of work/job, Always being prepared for the unexpected, Health inequality between countries
51	I agree	24-29	Female	Doc2	Single	At home	Muhanga	Catholic	Ubudehe 3	Yes	Communicable	Yes	Yes		Vaccination, Stay at home when possible, Avoid unnecessary movements, Washing hands frequently with soap and clean water or hand sanitizers, Wearing a mask, Social distancing when outdoor	No	Yes	Parent	Major source of the family’s income	Yes			Financial uncertainty, Decrease in income, Fear of missing school fees, Fear of school drop out, Food crisis	Poverty, Unemployment, Business closure, Food crisis	More than 2 times	Very helpful	Savings	Delay in academic progress	Separation from loved ones, Affected routine activities	Saving, Family and people importance, Always being prepared for the unexpected
52	I agree	24-29	Female	Doc2	Married	At home	Nyarugenge	Protestant	Ubudehe 3	Yes	Communicable	Yes	Yes		Vaccination, Stay at home when possible, Avoid unnecessary movements, Washing hands frequently with soap and clean water or hand sanitizers, Wearing a mask, Social distancing when outdoor	No	Yes	Sibling, Parent, Other family member, Friend, Neighbor/classmate	Head of the family, Major source of the family’s income, Sponsor for your school fees	Yes	Parent, Other family member, Friend	Head of the family, Sponsor for your school fees	Financial uncertainty, Decrease in income	Grief	More than 2 times	Very helpful	Savings	Delay in academic progress, Health insurance inaccessibility, Limited social life, Repeating the year	Separation from loved ones, Reduced travelling, Affected routine activities	Saving, Family and people importance, Self care, Technology and social medias advancement, Creativity and innovation in terms of work/job, Always being prepared for the unexpected, Health inequality between countries
53	I agree	24-29	Male	Doc2	Single	At home	Gasabo	Protestant	Ubudehe 3	Yes	Communicable	Yes	No		Vaccination, Wearing a mask	Yes	Yes	Sibling, Parent, Friend	Head of the family, Major source of the family’s income, Major source of your daily expenses	No			Decrease in income	Unemployment	Twice	Moderately helpful	Savings	Delay in academic progress, Health insurance inaccessibility, Limited social life	Loss of freedom, Church closing, Reduced travelling	Family and people importance, Technology and social medias advancement, Always being prepared for the unexpected
54	I agree	24-29	Female	Doc2	Married	Near the campus		Protestant	Ubudehe 3	Yes	Communicable	Yes	Yes		Vaccination, Stay at home when possible, Avoid unnecessary movements, Washing hands frequently with soap and clean water or hand sanitizers, Wearing a mask, Social distancing when outdoor	No	Yes	Friend		Yes			Financial uncertainty, Decrease in income, Fear of missing school fees, Fear of school drop out, House eviction, Food crisis	Business closure, Dropping out of school	More than 2 times	Very helpful	Savings	Delay in academic progress, Repeating the year	School dropping, Church closing, Reduced travelling, Affected routine activities	Saving, Creativity and innovation in terms of work/job, Always being prepared for the unexpected
55	I agree	18-23	Female	Doc2	Single	At home	Gasabo	Catholic	Ubudehe 3	Yes	Communicable	Yes	Yes		Vaccination, Stay at home when possible, Avoid unnecessary movements, Washing hands frequently with soap and clean water or hand sanitizers, Wearing a mask, Social distancing when outdoor	No	Yes	Parent, Other family member, Friend, Neighbor/classmate	Major source of the family’s income	Yes	Friend	Friend of the family	Financial uncertainty, Decrease in income	Poverty	More than 2 times	Very helpful	Savings	Delay in academic progress, Health insurance inaccessibility, Limited social life, Repeating the year	Separation from loved ones, Loss of freedom, Helplessness, Church closing, Reduced travelling, Affected routine activities	Saving, Abide to government measures and policies, Family and people importance, Self care, Technology and social medias advancement, Creativity and innovation in terms of work/job, Always being prepared for the unexpected, Health inequality between countries
56	I agree	18-23	Female	Doc2	Single	Hostel	Rulindo	Catholic	Ubudehe 3	Yes	Communicable	Yes	No		Washing hands frequently with soap and clean water or hand sanitizers	No	Yes	Other family member	Nothing	Yes	Neighbor/classmate	Nothing	Financial uncertainty, Decrease in income, Fear of missing school fees	Poverty, Unemployment, Business closure	Twice	Moderately helpful	Savings	Delay in academic progress	Increase in suicidal attempt rate, High rate of unwanted pregnancies, School dropping, Church closing, Reduced travelling, Affected routine activities	Saving, Abide to government measures and policies, Family and people importance, Self care, Technology and social medias advancement, Creativity and innovation in terms of work/job, Always being prepared for the unexpected, Health inequality between countries
57	I agree	24-29	Male	Doc2	Single	Hostel	Nyamagabe	Protestant	Ubudehe 3	Yes	Communicable	Yes	No		Washing hands frequently with soap and clean water or hand sanitizers	No	Yes	Friend		Yes	A patient		Delay in Education	Poverty	Twice	Moderately helpful	Government monthly allowance	Delay in academic progress, Limited social life	Separation from loved ones, Loss of freedom	Saving, Abide to government measures and policies, Family and people importance, Self care, Technology and social medias advancement, Creativity and innovation in terms of work/job, Always being prepared for the unexpected, Health inequality between countries
58	I agree	24-29	Female	Doc2	Single	At home	Kigali	Protestant	Ubudehe 3	Yes	Communicable	No		It is a political issue	Washing hands frequently with soap and clean water or hand sanitizers, Wearing a mask	No	Yes	Sibling, Other family member, Friend, Neighbor/classmate		No			Financial uncertainty, Food crisis	Food crisis	More than 2 times	Moderately helpful	Savings	Delay in academic progress, Academic services inaccessibility, Health insurance inaccessibility, Limited social life, Repeating the year	Separation from loved ones, Loss of freedom, Helplessness, Church closing, Reduced travelling, Affected routine activities	Saving, Family and people importance, Self care, Technology and social medias advancement, Always being prepared for the unexpected
59	I agree	24-29	Female	Doc2	Single	At home	Kigali	Protestant	Ubudehe 3	Yes	Communicable	No		It is a political issue	Washing hands frequently with soap and clean water or hand sanitizers, Wearing a mask	No	Yes	Sibling, Other family member, Friend, Neighbor/classmate		No			Financial uncertainty, Food crisis	Food crisis	More than 2 times	Moderately helpful	Savings	Delay in academic progress, Academic services inaccessibility, Health insurance inaccessibility, Limited social life, Repeating the year	Separation from loved ones, Loss of freedom, Helplessness, Church closing, Reduced travelling, Affected routine activities	Saving, Family and people importance, Self care, Technology and social medias advancement, Always being prepared for the unexpected
60	I agree	24-29	Female	Doc2	Single	At home	Kicukiro	Protestant	Ubudehe 2	Yes	Communicable	Yes	Yes		Vaccination, Stay at home when possible, Avoid unnecessary movements, Washing hands frequently with soap and clean water or hand sanitizers, Wearing a mask, Social distancing when outdoor	Yes	Yes	Sibling, Parent	Major source of the family’s income	Yes	Other family member, Friend	Not for my family but for His.	Financial uncertainty, Fear of missing school fees, Fear of school drop out, Food crisis	Unemployment	Once	Very helpful	Savings	Delay in academic progress, Limited social life	Separation from loved ones, Loss of freedom, Helplessness, Church closing, Reduced travelling, Affected routine activities, Depression	Saving, Family and people importance, Self care, Always being prepared for the unexpected
61	I agree	24-29	Male	Doc2	Single	At home	Rubavu	Reformer	Ubudehe 3	Yes	Communicable	Yes	Yes		Vaccination, Washing hands frequently with soap and clean water or hand sanitizers, Wearing a mask	No	Yes	Other family member, Friend		Yes	Neighbor/classmate		None	None	More than 2 times	Not helpful	Government monthly allowance	Delay in academic progress, Limited social life, Repeating the year	Separation from loved ones, Loss of freedom, Church closing	Self care, Technology and social medias advancement
62	I agree	24-29	Female	Doc2	Single	At home	Kicukiro	Protestant		Yes	Communicable	Yes			Vaccination, Avoid unnecessary movements, Washing hands frequently with soap and clean water or hand sanitizers, Wearing a mask	No	Yes	Friend	None	Yes	Acquittance	None	Confined to one place	None of the above	More than 2 times	Moderately helpful	Parents	Delay in academic progress, Limited social life	Loss of freedom, Affected routine activities	Self care, Always being prepared for the unexpected
63	I agree	29-35	Male	Doc2	Single	Hostel	KAMONYI	Catholic	Ubudehe 3	Yes	Communicable	Yes	Yes		Wearing a mask	No	Yes	Parent	Head of the family	Yes	Friend		Financial uncertainty	Poverty	More than 2 times	Moderately helpful	Part time job	Delay in academic progress	School dropping	Always being prepared for the unexpected
64	I agree	24-29	Female	Doc3	Single	At home	Gasabo	Catholic	Ubudehe 3	Yes	Communicable	Yes	No	It is not an outbreak but a simple a flu	Vaccination, Stay at home when possible, Avoid unnecessary movements, Washing hands frequently with soap and clean water or hand sanitizers, Wearing a mask, Social distancing when outdoor	No	Yes	Sibling, Parent	Head of the family, Major source of the family’s income, Major source of your daily expenses, Sponsor for your school fees	Yes	Friend, Neighbor/classmate	Major source of the family’s income	Financial uncertainty, Decrease in income, Fear of missing school fees, Fear of school drop out, House eviction, Food crisis	Poverty, Unemployment, Business closure, Dropping out of school, House eviction, Food crisis	More than 2 times	Very helpful	Savings	Delay in academic progress, Academic services inaccessibility, Health insurance inaccessibility, Limited social life, Repeating the year	Separation from loved ones, Helplessness, Increase in suicidal attempt rate, High rate of unwanted pregnancies, Substance abuse, Divorce and family break-ups, School dropping, Gender based violence, Church closing, Reduced travelling, Affected routine activities	Saving, Abide to government measures and policies, Family and people importance, Self care, Technology and social medias advancement, Creativity and innovation in terms of work/job, Always being prepared for the unexpected, Health inequality between countries
65	I agree	24-29	Female	Doc2	Single	At home	Kicukiro	Catholic	Ubudehe 3	Yes	Communicable	Yes	Yes		Vaccination, Stay at home when possible, Avoid unnecessary movements, Washing hands frequently with soap and clean water or hand sanitizers, Wearing a mask, Social distancing when outdoor	No	Yes	Neighbor/classmate	None	Yes	Neighbor/classmate	None	Financial uncertainty, Decrease in income, Fear of missing school fees, Fear of school drop out, Food crisis	Poverty	More than 2 times	Very helpful	Government monthly allowance	Delay in academic progress, Academic services inaccessibility, Health insurance inaccessibility, Limited social life, Repeating the year	Loss of freedom, Helplessness, Church closing, Reduced travelling, Affected routine activities	Saving, Family and people importance, Self care, Technology and social medias advancement, Creativity and innovation in terms of work/job, Always being prepared for the unexpected
66	I agree	29-35	Male	Doc2	Single	At home	Kayonza	Catholic	Ubudehe 2	Yes	Communicable	Yes	Yes		Vaccination, Stay at home when possible, Avoid unnecessary movements, Washing hands frequently with soap and clean water or hand sanitizers, Wearing a mask, Social distancing when outdoor	Yes	Yes	Other family member	Major source of the family’s income	Yes	Friend	Major source of your daily expenses	Fear of missing school fees	Business closure	Twice	Moderately helpful	Part time job	Health insurance inaccessibility	Increase in suicidal attempt rate	Self care
67	I don't agree
68	I agree	Above 35	Male	Doc2	Married	Near the campus			Ubudehe 3	Yes	Communicable	Yes	No		Vaccination	Yes	Yes	Other family member	Major source of the family’s income	Yes	Other family member	Major source of your daily expenses	Decrease in income	Unemployment	Twice	Not helpful	Savings	Delay in academic progress	High rate of unwanted pregnancies	Saving
69	I agree	24-29	Male	Doc2	Single	Hostel	Muhanga	Protestant	Ubudehe 1	Yes	Communicable	Yes	Yes		Avoid unnecessary movements	No	Yes	Other family member		Yes	Neighbor/classmate		Fear of school drop out	Dropping out of school	More than 2 times	Very helpful	Government monthly allowance	Delay in academic progress	Loss of freedom	Saving
70	I agree	24-29	Male	Doc2	Single	Hostel	NYARUGENGE	Protestant	Ubudehe 3	Yes	Communicable	Yes	No		Vaccination, Stay at home when possible, Avoid unnecessary movements, Washing hands frequently with soap and clean water or hand sanitizers, Wearing a mask, Social distancing when outdoor	No	Yes	Parent, Friend, Neighbor/classmate	Head of the family	Yes	Friend		Financial uncertainty	Business closure	Twice	Moderately helpful	Government monthly allowance	Delay in academic progress, Limited social life	Separation from loved ones, Loss of freedom, Church closing, Reduced travelling, Affected routine activities	Saving, Abide to government measures and policies, Family and people importance, Self care, Technology and social medias advancement, Creativity and innovation in terms of work/job, Always being prepared for the unexpected, Health inequality between countries
71	I agree	29-35	Male	Doc2	Single	Hostel	Kicukiro	Protestant	Ubudehe 2	Yes	Communicable	Yes	Yes		Vaccination, Stay at home when possible, Avoid unnecessary movements, Washing hands frequently with soap and clean water or hand sanitizers, Wearing a mask, Social distancing when outdoor	No	Yes	Sibling	Major source of the family’s income	Yes	Neighbor/classmate	None	Financial uncertainty, Decrease in income, Fear of school drop out, Food crisis	Poverty, Food crisis	More than 2 times	Moderately helpful	Savings	Delay in academic progress, Academic services inaccessibility, Limited social life	Separation from loved ones, Loss of freedom, Helplessness, Church closing, Reduced travelling, Affected routine activities	Saving, Abide to government measures and policies, Family and people importance, Self care, Technology and social medias advancement, Creativity and innovation in terms of work/job, Always being prepared for the unexpected, Health inequality between countries
72	I agree	24-29	Male	Doc3	Single	Near the campus	NYARUGENGE	None	Ubudehe 3	Yes	Communicable	Yes	No		Vaccination, Washing hands frequently with soap and clean water or hand sanitizers, Wearing a mask	No	Yes	Sibling		No			Financial uncertainty, Decrease in income	Business closure	More than 2 times	Moderately helpful	Government monthly allowance	Delay in academic progress, Academic services inaccessibility	Separation from loved ones, Loss of freedom, Reduced travelling, Affected routine activities	Saving, Abide to government measures and policies, Family and people importance, Self care, Always being prepared for the unexpected, Health inequality between countries
73	I agree	24-29	Female	Doc3	Single	Near the campus	Rubavu	Catholic	Ubudehe 3	Yes	Communicable	Yes	Yes		Vaccination	Yes	Yes	Parent	Major source of your daily expenses	Yes	Friend		Fear of school drop out	Dropping out of school	More than 2 times	Moderately helpful	Savings	Delay in academic progress	Church closing	Saving
74	I agree	24-29	Male	Doc2	Single	Hostel	Ngororero	Protestant	Ubudehe 3	Yes	Communicable	Yes			Vaccination, Stay at home when possible, Avoid unnecessary movements, Washing hands frequently with soap and clean water or hand sanitizers, Wearing a mask, Social distancing when outdoor	No	Yes	Neighbor/classmate		Yes	Friend	Friend	Financial uncertainty, Fear of missing school fees, Fear of school drop out	Business closure, Dropping out of school	More than 2 times	Moderately helpful	Return from investment	Delay in academic progress, Academic services inaccessibility, Limited social life, Repeating the year	School dropping, Affected routine activities	Saving, Family and people importance, Self care, Creativity and innovation in terms of work/job, Always being prepared for the unexpected, Health inequality between countries
75	I agree	18-23	Male	Doc2	Single	Hostel	Gasabo	Protestant	Ubudehe 3	Yes	Communicable	Yes	Yes		Vaccination, Washing hands frequently with soap and clean water or hand sanitizers, Wearing a mask	No	Yes	Parent, Other family member, Neighbor/classmate	Head of the family, Major source of the family’s income	Yes	Friend	No role	Fear of school drop out	Unemployment, Business closure	Once	Very helpful	Savings	Delay in academic progress, Academic services inaccessibility, Health insurance inaccessibility, Limited social life, Repeating the year	Separation from loved ones, Loss of freedom, Helplessness, Church closing, Reduced travelling, Affected routine activities	Saving, Abide to government measures and policies, Family and people importance, Always being prepared for the unexpected, Health inequality between countries
76	I agree	24-29	Female	Doc3	Single	Hostel	Kicukiro	Protestant	Ubudehe 2	Yes	Communicable	Yes	Yes		Vaccination, Stay at home when possible, Avoid unnecessary movements, Washing hands frequently with soap and clean water or hand sanitizers, Wearing a mask, Social distancing when outdoor	Yes	Yes	Other family member	Friend	Yes	Family member	Major source of the family’s income	Financial uncertainty, Decrease in income, Fear of school drop out, Food crisis	Poverty, Food crisis	Twice	Very helpful	Savings	Delay in academic progress, Academic services inaccessibility, Repeating the year	Separation from loved ones, Helplessness, School dropping, Church closing, Reduced travelling	Saving, Always being prepared for the unexpected
77	I agree	24-29	Male	Doc3	Single	At home	Nyarugenge	None	Ubudehe 2	Yes	Communicable	Yes	Yes		Vaccination, Stay at home when possible, Avoid unnecessary movements, Washing hands frequently with soap and clean water or hand sanitizers, Wearing a mask, Social distancing when outdoor	No	Yes	Friend, Neighbor/classmate		Yes	Neighbor/classmate		Decrease in income, Fear of missing school fees, Fear of school drop out	Poverty	More than 2 times	Moderately helpful	Savings	Delay in academic progress, Academic services inaccessibility, Limited social life, Repeating the year	Separation from loved ones, Church closing, Reduced travelling, Affected routine activities	Saving, Abide to government measures and policies, Self care, Always being prepared for the unexpected, Health inequality between countries
78	I agree	24-29	Female	Doc2	Single	At home	Kicukiro	Protestant	Ubudehe 3	Yes	Communicable	Yes	No		Stay at home when possible, Avoid unnecessary movements, Washing hands frequently with soap and clean water or hand sanitizers, Wearing a mask, Social distancing when outdoor	No	Yes	Parent	Head of the family	Yes	Other family member		Financial uncertainty, Decrease in income, Fear of missing school fees	Poverty, Business closure	Once	Moderately helpful	Savings	Delay in academic progress, Health insurance inaccessibility, Repeating the year	Separation from loved ones, Loss of freedom, Church closing, Reduced travelling, Affected routine activities	Saving, Family and people importance, Self care, Creativity and innovation in terms of work/job, Always being prepared for the unexpected
79	I agree	24-29	Male	Doc3	Single	Near the campus	Gasabo	Catholic	Ubudehe 3	Yes	Communicable	Yes	No	It's origin is from China	Vaccination, Stay at home when possible, Avoid unnecessary movements, Washing hands frequently with soap and clean water or hand sanitizers, Wearing a mask, Social distancing when outdoor	No	Yes	Other family member, Friend	No big role except being family member	No			Decrease in income, Fear of school drop out, Food crisis	Business closure, Food crisis	Twice	Very helpful	Savings	Delay in academic progress, Limited social life, Repeating the year	Separation from loved ones, Loss of freedom, School dropping, Church closing, Reduced travelling, Affected routine activities	Saving, Family and people importance, Creativity and innovation in terms of work/job, Always being prepared for the unexpected
80	I agree	24-29	Female	Doc2	Single	At home	Kicukiro	Protestant	Ubudehe 3	Yes	Communicable	Yes	Yes		Avoid unnecessary movements	No	Yes	Friend		Yes	Other family member	none	Financial uncertainty	Business closure	Once	Very helpful	Savings	Delay in academic progress, Academic services inaccessibility, Limited social life	Affected routine activities	Saving, Technology and social medias advancement, Creativity and innovation in terms of work/job, Always being prepared for the unexpected
81	I agree	24-29	Male	Doc2	Single	At home	Huye	Catholic	Ubudehe 3	Yes	Communicable	Yes	No		Vaccination, Stay at home when possible, Avoid unnecessary movements, Washing hands frequently with soap and clean water or hand sanitizers, Wearing a mask, Social distancing when outdoor	No	Yes	Friend, Neighbor/classmate	Major source of your daily expenses	Yes	Neighbor/classmate	Major source of your daily expenses	Financial uncertainty, Decrease in income	House eviction, Food crisis	More than 2 times	Very helpful	Savings	Delay in academic progress, Academic services inaccessibility, Repeating the year	Loss of freedom, Church closing, Reduced travelling, Affected routine activities	Saving, Self care, Technology and social medias advancement, Creativity and innovation in terms of work/job, Always being prepared for the unexpected, Health inequality between countries
82	I agree	24-29	Male	Doc3	Single	At home		Protestant	Ubudehe 3	Yes	Communicable	Yes	Yes		Vaccination, Stay at home when possible, Avoid unnecessary movements	No	Yes	Neighbor/classmate		Yes			Financial uncertainty, Decrease in income, Fear of missing school fees, Fear of school drop out	Poverty, Unemployment, Business closure	Twice	Moderately helpful	Savings	Delay in academic progress, Limited social life	Loss of freedom, Church closing, Reduced travelling, Affected routine activities	Saving, Self care, Technology and social medias advancement, Always being prepared for the unexpected
83	I agree	24-29	Female	Doc2	Single	Hostel	Rubavu	Protestant	Ubudehe 3	Yes	Communicable	Yes	No		Vaccination, Stay at home when possible, Washing hands frequently with soap and clean water or hand sanitizers	No	Yes	Friend		No			Fear of school drop out	Unemployment	Twice	Moderately helpful	Savings	Delay in academic progress, Limited social life, Repeating the year	School dropping, Church closing, Reduced travelling, Affected routine activities	Saving, Family and people importance, Self care, Always being prepared for the unexpected
84	I agree	24-29	Female	Doc2	Single	Hostel	GASABO	None	Ubudehe 2	Yes	Communicable	Yes	No		Vaccination, Avoid unnecessary movements, Washing hands frequently with soap and clean water or hand sanitizers, Wearing a mask	No	Yes	Neighbor/classmate		Yes	Neighbor/classmate		Financial uncertainty	Poverty	More than 2 times	Moderately helpful	Government monthly allowance	Delay in academic progress	Reduced travelling	Saving, Abide to government measures and policies, Family and people importance, Self care, Technology and social medias advancement, Always being prepared for the unexpected
85	I agree	24-29	Male	Doc3	Single	At home	Gasabo	Protestant	Ubudehe 3	Yes	Communicable	Yes	No		Vaccination, Wearing a mask	No	Yes	Friend, Neighbor/classmate		Yes			House eviction	Business closure	More than 2 times	Moderately helpful	Return from investment	Delay in academic progress, Limited social life	Separation from loved ones, Church closing, Affected routine activities	Technology and social medias advancement
86	I agree	24-29	Female	Doc2	Single	Hostel	Nyarugenge	Catholic	Ubudehe 3	Yes	Communicable	Yes	No	It is not an outbreak but a simple a flu	Vaccination	No	Yes	Other family member	Major source of your daily expenses	Yes	Other family member, Friend	Major source of the family’s income	Financial uncertainty	Business closure	More than 2 times	Very helpful	Savings	Delay in academic progress, Limited social life	Separation from loved ones, Helplessness, Church closing, Reduced travelling	Saving, Abide to government measures and policies, Family and people importance, Self care, Technology and social medias advancement, Always being prepared for the unexpected
87	I agree	24-29	Female	Doc2	Single	Hostel	Nyamasheke	Protestant	Ubudehe 3	Yes	Communicable	Yes	Yes		Vaccination	No	Yes	Other family member		No	Other family member	Major source of your daily expenses	Financial uncertainty	Poverty	More than 2 times	Moderately helpful	Government monthly allowance	Repeating the year	Loss of freedom	Saving
88	I agree	18-23	Male	Pcl2	Single	Hostel	Rusizi	None	Ubudehe 3	Yes	Communicable	Yes	No		Vaccination, Avoid unnecessary movements, Washing hands frequently with soap and clean water or hand sanitizers, Wearing a mask, Social distancing when outdoor	No	No			No			Financial uncertainty, Decrease in income, House eviction, Food crisis	Poverty, House eviction, Food crisis	More than 2 times	Moderately helpful	Government monthly allowance	Delay in academic progress, Limited social life, Repeating the year	Separation from loved ones, Loss of freedom, Church closing, Reduced travelling, Affected routine activities	Saving, Abide to government measures and policies, Self care, Creativity and innovation in terms of work/job, Always being prepared for the unexpected
89	I agree	24-29	Male	Doc3	Single	Near the campus	Rwamagana	Catholic	Ubudehe 3	Yes	Communicable	Yes	No	It started in China Wuhan	Vaccination, Washing hands frequently with soap and clean water or hand sanitizers, Wearing a mask, Social distancing when outdoor	Yes	Yes	Friend, Neighbor/classmate	Major source of the family’s income	No			Financial uncertainty, Decrease in income	Poverty, Business closure, Food crisis	More than 2 times	Moderately helpful	Savings	Delay in academic progress, Academic services inaccessibility, Limited social life	Separation from loved ones, Loss of freedom, Church closing, Reduced travelling, Affected routine activities	Saving, Abide to government measures and policies, Family and people importance, Self care, Technology and social medias advancement, Creativity and innovation in terms of work/job, Always being prepared for the unexpected, Health inequality between countries
90	I agree	24-29	Female	Doc3	Single	Near the campus	Musanze	Catholic	Ubudehe 3	Yes	Communicable	Yes	Yes		Vaccination, Avoid unnecessary movements, Washing hands frequently with soap and clean water or hand sanitizers, Wearing a mask, Social distancing when outdoor	No	Yes	Friend, Neighbor/classmate	Nine	No			Financial uncertainty	Poverty, Unemployment, Food crisis	More than 2 times	Moderately helpful	Savings	Delay in academic progress, Limited social life	Separation from loved ones, Loss of freedom, Church closing, Reduced travelling, Affected routine activities	Always being prepared for the unexpected
91	I agree	24-29	Male	Doc2	Single	Hostel	Musanze	Protestant	Ubudehe 3	Yes	Communicable	Yes	No		Wearing a mask, Social distancing when outdoor	No	Yes	Other family member	He had no role	Yes	Neighbor/classmate	He had no role	Financial uncertainty	Unemployment	More than 2 times	Moderately helpful	Savings	Delay in academic progress, Limited social life, Repeating the year	Loss of freedom	Saving, Family and people importance, Self care, Always being prepared for the unexpected
92	I agree	24-29	Female	Doc2	Single	Hostel	Muhanga	Protestant	Ubudehe 3	Yes	Communicable	Yes	No		Vaccination, Stay at home when possible, Avoid unnecessary movements, Washing hands frequently with soap and clean water or hand sanitizers, Wearing a mask, Social distancing when outdoor	No	Yes	Friend		Yes	A friend’s parent		Fear of missing school fees	Poverty	More than 2 times	Moderately helpful	Savings	Delay in academic progress	Separation from loved ones, Loss of freedom, Helplessness, Church closing, Reduced travelling, Affected routine activities	Always being prepared for the unexpected
93	I agree	24-29	Male	Doc3	Single	At home	GASABO	Protestant	Ubudehe 3	Yes	Communicable	Yes	Yes		Vaccination, Avoid unnecessary movements, Washing hands frequently with soap and clean water or hand sanitizers, Wearing a mask, Social distancing when outdoor	No	Yes	Other family member		Yes	Friend	Head of the family	Decrease in income, Fear of missing school fees	Unemployment	Twice	Very helpful	Savings	Delay in academic progress	Affected routine activities	Saving, Family and people importance, Always being prepared for the unexpected
94	I agree	24-29	Male	Doc3	Single	Hostel	Kicukiro	Catholic	Ubudehe 3	Yes	Communicable	Yes	No	It is an outbreak	Vaccination, Stay at home when possible, Avoid unnecessary movements, Washing hands frequently with soap and clean water or hand sanitizers, Wearing a mask, Social distancing when outdoor	No	Yes	Neighbor/classmate	Freind and a classmate	No	None		Financial uncertainty, Fear of school drop out	Poverty	More than 2 times	Very helpful	Savings	Delay in academic progress, Repeating the year	Church closing, Affected routine activities	Saving
95	I agree	24-29	Female	Doc2	Single	Hostel	Gasabo	Protestant	Ubudehe 3	Yes	Communicable	Yes	No	It is a political issue	Vaccination, Stay at home when possible, Avoid unnecessary movements, Washing hands frequently with soap and clean water or hand sanitizers, Wearing a mask, Social distancing when outdoor	No	Yes	Friend	None	Yes	Neighbor/classmate	None	Fear of school drop out	None	Twice	Not helpful	None	Delay in academic progress, Repeating the year	Church closing, Reduced travelling	Saving, Self care, Technology and social medias advancement, Always being prepared for the unexpected, Health inequality between countries
96	I agree	24-29	Male	Doc2	Single	At home	Gasabo	Catholic	Ubudehe 3	Yes	Communicable	Yes	No		Vaccination, Stay at home when possible, Avoid unnecessary movements, Washing hands frequently with soap and clean water or hand sanitizers, Wearing a mask, Social distancing when outdoor	No	Yes	Friend		Yes	Neighbor/classmate		Financial uncertainty, Decrease in income, Fear of school drop out	Poverty, Unemployment, Food crisis	Twice	Not helpful	Return from investment	Delay in academic progress, Academic services inaccessibility, Health insurance inaccessibility, Limited social life, Repeating the year	Substance abuse, Church closing, Reduced travelling, Affected routine activities	Saving, Family and people importance, Creativity and innovation in terms of work/job, Always being prepared for the unexpected
97	I agree	24-29	Female	Doc2	Married	At home	Muhanga	Catholic	Ubudehe 3	Yes	Communicable	Yes	No		Vaccination, Stay at home when possible, Avoid unnecessary movements, Washing hands frequently with soap and clean water or hand sanitizers, Wearing a mask, Social distancing when outdoor	No	Yes	Other family member, Friend	None	Yes	Other family member	None	Decrease in income	Nonea	More than 2 times	Very helpful	Savings	Delay in academic progress, Health insurance inaccessibility	Affected routine activities	Saving, Abide to government measures and policies, Family and people importance, Always being prepared for the unexpected, Health inequality between countries
98	I agree	29-35	Male	Doc2		Near the campus	Huye	Protestant	Ubudehe 3	Yes	Communicable	Yes	Yes		Avoid unnecessary movements, Washing hands frequently with soap and clean water or hand sanitizers, Wearing a mask, Social distancing when outdoor	No	Yes	Neighbor/classmate		No			Decrease in income, Food crisis	Unemployment, Business closure	More than 2 times	Moderately helpful	Savings	Delay in academic progress	Loss of freedom, Substance abuse, Church closing, Reduced travelling, Affected routine activities	Saving, Family and people importance, Technology and social medias advancement, Always being prepared for the unexpected
99	I agree	24-29	Male	Doc2	Single	At home	kicukiro	Protestant	Ubudehe 3	Yes	Communicable	Yes	No		Vaccination, Washing hands frequently with soap and clean water or hand sanitizers, Wearing a mask, Social distancing when outdoor	No	Yes	Other family member, Neighbor/classmate		No			Financial uncertainty	Dropping out of school	Twice	Very helpful	Government monthly allowance	Delay in academic progress, Limited social life	Separation from loved ones, Loss of freedom, Reduced travelling, Affected routine activities	Saving, Abide to government measures and policies, Family and people importance, Self care, Technology and social medias advancement, Always being prepared for the unexpected, Health inequality between countries
100	I agree	24-29	Female	Doc2	Single	At home	Kicukiro	Protestant	Ubudehe 3	Yes	Communicable	Yes	Yes		Vaccination, Stay at home when possible, Avoid unnecessary movements, Washing hands frequently with soap and clean water or hand sanitizers, Wearing a mask, Social distancing when outdoor	No	Yes	Sibling, Friend, Neighbor/classmate	Brother	Yes	Neighbor/classmate	None	Financial uncertainty	Business closure	Once	Moderately helpful	Savings	Delay in academic progress, Limited social life	Separation from loved ones, Church closing, Reduced travelling, Affected routine activities	Saving, Family and people importance, Self care, Technology and social medias advancement, Always being prepared for the unexpected, Health inequality between countries
101	I agree	24-29	Male	Doc3	Single	Hostel	Musanze	Catholic	Ubudehe 3	Yes	Communicable	Yes	Yes		Vaccination, Stay at home when possible, Avoid unnecessary movements, Washing hands frequently with soap and clean water or hand sanitizers, Wearing a mask, Social distancing when outdoor	No	Yes	Friend		No			Financial uncertainty, Decrease in income, Food crisis	Business closure	More than 2 times	Moderately helpful	Part time job	Delay in academic progress, Limited social life, Repeating the year	Loss of freedom, Helplessness, Church closing, Reduced travelling, Affected routine activities	Saving, Abide to government measures and policies, Family and people importance, Self care, Technology and social medias advancement, Creativity and innovation in terms of work/job, Always being prepared for the unexpected, Health inequality between countries
102	I agree	24-29	Male	Doc2	Single	Hostel	Rubavu	Catholic	Ubudehe 3	Yes	Communicable	Yes	Yes		Vaccination, Stay at home when possible, Washing hands frequently with soap and clean water or hand sanitizers, Wearing a mask, Social distancing when outdoor	Yes	Yes	Neighbor/classmate		Yes	From hearsay and hospitals	No role	Fear of school drop out, Delay in school learning	Food crisis	More than 2 times	Very helpful	Government monthly allowance	Delay in academic progress, Academic services inaccessibility	Separation from loved ones, Loss of freedom, Church closing, Reduced travelling, Affected routine activities	Saving, Family and people importance, Technology and social medias advancement, Creativity and innovation in terms of work/job, Always being prepared for the unexpected, Health inequality between countries
103	I agree	24-29	Male	Doc2	Single	Near the campus	Kicukiro	Protestant	Ubudehe 3	Yes	Communicable	Yes	Yes		Washing hands frequently with soap and clean water or hand sanitizers, Wearing a mask, Social distancing when outdoor	No	Yes	Other family member, Friend		Yes	Other family member	Just family member	Financial uncertainty, Fear of school drop out	Poverty, Unemployment, Business closure	More than 2 times	Not helpful	Savings	Delay in academic progress, Limited social life	Helplessness, High rate of unwanted pregnancies, Substance abuse, Affected routine activities	Always being prepared for the unexpected
104	I agree	24-29	Female	Doc2	Married	At home	Kicukiro	Catholic	Ubudehe 3	Yes	Communicable	Yes	Yes		Vaccination, Stay at home when possible, Avoid unnecessary movements, Washing hands frequently with soap and clean water or hand sanitizers, Wearing a mask, Social distancing when outdoor	No	Yes	Friend, Neighbor/classmate	Friend	No			Fear of school drop out, Food crisis	Poverty, Unemployment, Business closure, Food crisis	Twice	Moderately helpful	Part time job	Delay in academic progress, Academic services inaccessibility, Limited social life, Repeating the year	Separation from loved ones, Loss of freedom, Helplessness, Church closing, Reduced travelling, Affected routine activities	Saving, Family and people importance, Self care, Technology and social medias advancement, Creativity and innovation in terms of work/job, Always being prepared for the unexpected, Health inequality between countries
105	I agree	24-29	Male	Doc3	Single	At home	Nyarugengee	Protestant	Ubudehe 3	Yes	Communicable	Yes	Yes		Vaccination	No	Yes	Parent	Head of the family	Yes	Parent	Head of the family	Financial uncertainty	Death of beloved	Twice	Moderately helpful	Part time job	Delay in academic progress	Separation from loved ones	Always being prepared for the unexpected
106	I agree	24-29	Male	Doc3	Single	At home	Gicumbi	Catholic	Ubudehe 2	Yes	Communicable	Yes	Yes		Vaccination, Washing hands frequently with soap and clean water or hand sanitizers, Wearing a mask	Yes	Yes	Parent, Other family member, Friend	Head of the family, Major source of the family’s income, Major source of your daily expenses, Sponsor for your school fees	Yes	Other family member	Major source of the family’s income	Financial uncertainty	Poverty	More than 2 times	Moderately helpful	Savings	Delay in academic progress, Limited social life, Repeating the year	Loss of freedom, Helplessness, Substance abuse	Self care, Always being prepared for the unexpected
107	I agree	29-35	Male	Doc3	Single	Hostel	Ngoma	Catholic	Ubudehe 2	Yes	Communicable	Yes	Yes		Vaccination, Stay at home when possible, Avoid unnecessary movements, Washing hands frequently with soap and clean water or hand sanitizers, Wearing a mask, Social distancing when outdoor	No	Yes	Friend, Neighbor/classmate	NA	Yes	A friend's parent	NA	Financial uncertainty, Fear of school drop out, Food crisis	Food crisis	More than 2 times	Moderately helpful	Parents assistance	Delay in academic progress, Academic services inaccessibility, Limited social life, Repeating the year	Separation from loved ones, Loss of freedom, School dropping, Church closing, Reduced travelling	Saving, Creativity and innovation in terms of work/job
108	I agree	24-29	Male	Doc3	Single	Near the campus	Huye	Catholic		Yes	Communicable	Yes	No		Avoid unnecessary movements, Washing hands frequently with soap and clean water or hand sanitizers, Wearing a mask, Social distancing when outdoor	No	Yes	Sibling, Parent, Friend, Neighbor/classmate	Head of the family, Major source of the family’s income	No		Head of the family, Major source of the family’s income	Financial uncertainty	Unemployment, Business closure	More than 2 times	Moderately helpful	Savings	Delay in academic progress, Academic services inaccessibility	Separation from loved ones, Loss of freedom, Church closing, Reduced travelling, Affected routine activities	Saving, Family and people importance, Self care, Technology and social medias advancement, Creativity and innovation in terms of work/job, Always being prepared for the unexpected
109	I agree	29-35	Female	Doc2	Married	At home		Catholic	Ubudehe 3	Yes	Communicable	Yes	Yes		Vaccination, Avoid unnecessary movements, Washing hands frequently with soap and clean water or hand sanitizers, Wearing a mask, Social distancing when outdoor	Yes	Yes	Spouse	Head of the family	Yes	Friend		Financial uncertainty, Decrease in income, Fear of missing school fees, Fear of school drop out, House eviction, Food crisis	Poverty, Unemployment, Business closure, Dropping out of school, Food crisis	Twice	Moderately helpful	Return from investment	Delay in academic progress, Academic services inaccessibility, Limited social life	Separation from loved ones, Loss of freedom, Helplessness, Increase in suicidal attempt rate, High rate of unwanted pregnancies, Substance abuse, Divorce and family break-ups, School dropping, Gender based violence, Church closing, Reduced travelling, Affected routine activities	Saving, Always being prepared for the unexpected
110	I agree	24-29	Female	Doc3	Single	At home	Kicukiro	Protestant	Ubudehe 3	Yes	Communicable	Yes	No	It is a rumor	Vaccination, Stay at home when possible, Avoid unnecessary movements, Washing hands frequently with soap and clean water or hand sanitizers, Wearing a mask, Social distancing when outdoor	No	Yes	Friend, Neighbor/classmate		Yes	Neighbor/classmate		Financial uncertainty, Decrease in income, Fear of missing school fees	Poverty	Twice	Not helpful	Savings	Delay in academic progress, Repeating the year	Church closing, Reduced travelling, Affected routine activities	Saving, Technology and social medias advancement, Creativity and innovation in terms of work/job
111	I agree	18-23	Male	Pcl2	Single	Near the campus	Kimironko	Catholic	Ubudehe 3	Yes	Communicable	Yes	Yes		Vaccination, Avoid unnecessary movements, Washing hands frequently with soap and clean water or hand sanitizers, Wearing a mask, Social distancing when outdoor	No	No			Yes	None	None	Financial uncertainty, Fear of missing school fees, Fear of school drop out, Food crisis	Unemployment, Business closure, House eviction, Food crisis	Twice	Moderately helpful	Government monthly allowance	Delay in academic progress, Academic services inaccessibility, Limited social life	Separation from loved ones, Helplessness, School dropping, Church closing, Reduced travelling, Affected routine activities	Saving, Family and people importance, Self care, Technology and social medias advancement, Always being prepared for the unexpected
112	I agree	18-23	Female	Doc1	Single	Hostel		Catholic	Ubudehe 3	Yes	Communicable	Yes	Yes		Vaccination, Stay at home when possible, Avoid unnecessary movements, Washing hands frequently with soap and clean water or hand sanitizers, Wearing a mask, Social distancing when outdoor	No	Yes	Neighbor/classmate	was a classmate	No			Financial uncertainty, Decrease in income, Fear of missing school fees, Fear of school drop out, Food crisis	Poverty, Unemployment, Food crisis	More than 2 times	Very helpful	farming	Delay in academic progress, Academic services inaccessibility, Limited social life	Separation from loved ones, Loss of freedom, Helplessness, School dropping, Church closing, Reduced travelling, Affected routine activities	Saving, Abide to government measures and policies, Family and people importance, Self care, Technology and social medias advancement, Creativity and innovation in terms of work/job, Always being prepared for the unexpected
113	I agree	24-29	Female	Doc2	Single	At home	Kigali city	Catholic	Ubudehe 3	Yes	Communicable	Yes	Yes		Vaccination, Stay at home when possible, Washing hands frequently with soap and clean water or hand sanitizers, Wearing a mask, Social distancing when outdoor	No	Yes	Sibling	Head of the family	Yes	Neighbor/classmate	Neighbour	Financial uncertainty, Decrease in income, Fear of missing school fees	Poverty, House eviction	More than 2 times	Very helpful	Savings	Delay in academic progress, Academic services inaccessibility, Repeating the year	Separation from loved ones, Loss of freedom, Substance abuse, Church closing, Reduced travelling, Affected routine activities	Saving, Self care, Creativity and innovation in terms of work/job, Always being prepared for the unexpected
114	I agree	29-35	Male	Doc2	Single	At home	Kicukiro	Catholic	Ubudehe 3	No	Communicable	Yes			Vaccination	Yes	Yes	Friend	Friend	No			Financial uncertainty, Decrease in income, Food crisis	Poverty, Food crisis	More than 2 times	Not helpful	Return from investment	Delay in academic progress, Academic services inaccessibility, Health insurance inaccessibility, Limited social life, Repeating the year	Separation from loved ones, Loss of freedom, Church closing, Reduced travelling, Affected routine activities	Saving, Family and people importance, Self care, Technology and social medias advancement, Creativity and innovation in terms of work/job, Always being prepared for the unexpected, Health inequality between countries
115	I agree	29-35	Male	Doc2	Single	Hostel	Gasabo	Catholic	Ubudehe 3	Yes	Communicable	Yes	Yes	It is a real disease for sure!	Vaccination, Stay at home when possible, Avoid unnecessary movements, Washing hands frequently with soap and clean water or hand sanitizers, Wearing a mask, Social distancing when outdoor	No	Yes	Other family member, Friend, Neighbor/classmate	A close family member I should occasionally (borrow) ask something I want.	Yes	My brother from my aunt	Principal family member	Financial uncertainty, Decrease in income	Unemployment, Economical crisis	More than 2 times	Very helpful	Savings	Delay in academic progress, Academic services inaccessibility, Limited social life, Repeating the year	Loss of freedom, Helplessness, Church closing, Reduced travelling, Affected routine activities	Saving, Abide to government measures and policies, Family and people importance, Self care, Technology and social medias advancement, Creativity and innovation in terms of work/job
116	I agree	24-29	Male	Doc2	Single	Hostel	nyabihu	Protestant	Ubudehe 3	Yes	Communicable	Yes	No		Vaccination, Stay at home when possible, Avoid unnecessary movements, Washing hands frequently with soap and clean water or hand sanitizers, Wearing a mask, Social distancing when outdoor	No	Yes	Sibling, Friend		No			Financial uncertainty, Fear of school drop out	Dropping out of school	Twice	Very helpful	Savings	Delay in academic progress	Separation from loved ones, Reduced travelling	Saving, Abide to government measures and policies, Family and people importance, Self care, Technology and social medias advancement, Creativity and innovation in terms of work/job, Always being prepared for the unexpected, Health inequality between countries
117	I agree	24-29	Male	Doc2	Single	At home	Gakenke	Catholic	Ubudehe 3	Yes	Communicable	Yes	No		Vaccination	Yes	Yes	Friend		No			Financial uncertainty	Poverty	Twice	Moderately helpful	Savings	Delay in academic progress, Limited social life	Loss of freedom	Saving, Family and people importance, Self care, Technology and social medias advancement, Always being prepared for the unexpected
118	I agree	24-29	Male	Doc2	Single	Near the campus	nyarugenge	Catholic	Ubudehe 3	Yes	Communicable	Yes	No	x	Vaccination, Stay at home when possible, Avoid unnecessary movements, Washing hands frequently with soap and clean water or hand sanitizers, Wearing a mask, Social distancing when outdoor	No	Yes	Friend	friend	Yes	a star	x	Financial uncertainty	Poverty	More than 2 times	Moderately helpful	Savings	Delay in academic progress	Affected routine activities	Saving, Technology and social medias advancement, Creativity and innovation in terms of work/job, Always being prepared for the unexpected
119	I agree	24-29	Male	Doc2	Single	At home	Kicukiro	Catholic	Ubudehe 3	Yes	Communicable	Yes	Yes		Vaccination, Washing hands frequently with soap and clean water or hand sanitizers, Wearing a mask, Social distancing when outdoor	Yes	Yes	Friend, Neighbor/classmate	Just a friend	Yes	No relationship	No role	Financial uncertainty	Poverty	More than 2 times	Very helpful	Family	Delay in academic progress, Limited social life	Loss of freedom, Church closing, Reduced travelling	Saving, Self care, Always being prepared for the unexpected
120	I agree	18-23	Female	Pcl2	Single	Hostel	Nyagatare	Catholic	Ubudehe 1	Yes	Communicable	Yes	Yes		Vaccination, Stay at home when possible, Avoid unnecessary movements, Washing hands frequently with soap and clean water or hand sanitizers, Wearing a mask, Social distancing when outdoor	No	Yes	Friend	None	No	None	None	Financial uncertainty, Decrease in income, Fear of missing school fees, Food crisis	Poverty, Business closure, Food crisis	More than 2 times	Very helpful	Savings	Delay in academic progress, Academic services inaccessibility, Health insurance inaccessibility, Limited social life	Loss of freedom, Gender based violence, Church closing, Reduced travelling, Affected routine activities	Saving, Abide to government measures and policies, Family and people importance, Self care, Technology and social medias advancement, Creativity and innovation in terms of work/job, Always being prepared for the unexpected, Health inequality between countries
121	I agree	24-29	Male	Doc2	Single	Near the campus			Ubudehe 3	Yes	Communicable	Yes	No	It is not an outbreak but a simple a flu	Vaccination	No	Yes	Friend		No			Financial uncertainty, Decrease in income, Food crisis	Unemployment, Food crisis	More than 2 times	Moderately helpful	Savings	Delay in academic progress, Limited social life, Repeating the year	Church closing, Reduced travelling, Affected routine activities	Saving, Technology and social medias advancement, Creativity and innovation in terms of work/job, Always being prepared for the unexpected, Health inequality between countries
122	I agree	24-29	Male	Doc3	Single	Hostel	Gasabo	Protestant	Ubudehe 3	Yes	Communicable	Yes	No		Vaccination, Stay at home when possible, Washing hands frequently with soap and clean water or hand sanitizers, Wearing a mask, Test	No	Yes	Friend, Neighbor/classmate	Friends and colleagues	Yes	Not related	None	Delaying in school	Delaying in schools	More than 2 times	Very helpful	Parents	Delay in academic progress, Academic services inaccessibility, Health insurance inaccessibility, Limited social life, Repeating the year	Loss of freedom, Church closing, Reduced travelling	Saving, Abide to government measures and policies, Family and people importance, Technology and social medias advancement, Always being prepared for the unexpected, Health inequality between countries
123	I agree	24-29	Female	Doc2	Married	At home	Gasabo	Protestant	Ubudehe 3	Yes	Communicable	Yes	Yes		Vaccination, Washing hands frequently with soap and clean water or hand sanitizers, Wearing a mask	No	Yes	Parent	Major source of the family’s income	Yes	Friend		Financial uncertainty	Dropping out of school	Twice	Moderately helpful	Savings	Delay in academic progress	Increase in suicidal attempt rate, High rate of unwanted pregnancies, Divorce and family break-ups, School dropping, Affected routine activities	Saving, Family and people importance, Always being prepared for the unexpected
124	I agree	24-29	Male	Doc2	Single	Hostel	Karongi	Catholic	Ubudehe 3	Yes	Communicable	Yes	Yes		Vaccination, Stay at home when possible, Avoid unnecessary movements, Washing hands frequently with soap and clean water or hand sanitizers, Wearing a mask, Social distancing when outdoor	No	Yes	Friend	Just a Friend	Yes	Just a Friend		Fear of missing school fees, Fear of school drop out	Poverty, Unemployment, Business closure, House eviction, Food crisis	Twice	Moderately helpful	Help from the Government	Delay in academic progress, Repeating the year	Separation from loved ones, Helplessness, High rate of unwanted pregnancies, Affected routine activities	Saving, Always being prepared for the unexpected
125	I agree	24-29	Male	Doc3	Single	Hostel	Gisagara	Catholic	Ubudehe 3	Yes	Communicable	Yes	Yes		Vaccination, Stay at home when possible, Avoid unnecessary movements, Washing hands frequently with soap and clean water or hand sanitizers, Wearing a mask, Social distancing when outdoor, Regular testing	No	Yes	Other family member, Friend, Neighbor/classmate	Nothing	No			Financial uncertainty, Decrease in income	Unemployment	More than 2 times	Very helpful	Government monthly allowance	Delay in academic progress, Limited social life, Repeating the year	Separation from loved ones, Loss of freedom, Church closing, Affected routine activities	Saving, Family and people importance, Self care, Technology and social medias advancement, Health inequality between countries
126	I agree	18-23	Female	Doc2	Single	Hostel	Nyarugenge	None	Ubudehe 3	Yes	Communicable	Yes	No		Vaccination, Stay at home when possible, Avoid unnecessary movements, Washing hands frequently with soap and clean water or hand sanitizers, Wearing a mask, Social distancing when outdoor	No	Yes	Sibling, Parent, Other family member, Friend	Major source of the family’s income, Major source of your daily expenses	No			Decrease in income	Poverty	More than 2 times	Very helpful	Savings	Delay in academic progress	Affected routine activities	Always being prepared for the unexpected
127	I agree	24-29	Male	Doc2	Single	Hostel	Nyamasheke	Protestant	Ubudehe 3	Yes	Communicable	Yes	No	doesn't follow usual ways	Wearing a mask	Yes	Yes	Neighbor/classmate	just a neighbor	No			Financial uncertainty, Decrease in income	Unemployment	Twice	Moderately helpful	Savings	Delay in academic progress, Limited social life, Repeating the year	Substance abuse, Church closing, Reduced travelling, Affected routine activities	Family and people importance, Self care, Creativity and innovation in terms of work/job, Health inequality between countries
128	I agree	24-29	Female	Doc2	Single	Hostel	Rusizi	Catholic	Ubudehe 3	Yes	Communicable	Yes	No		Vaccination, Stay at home when possible, Washing hands frequently with soap and clean water or hand sanitizers, Wearing a mask	No	Yes			No			Financial uncertainty	Business closure	Twice	Very helpful	Government monthly allowance	Delay in academic progress	Affected routine activities	Saving
129	I agree	24-29	Female	Doc3	Single	At home	Kicukiro		Ubudehe 3	Yes	Communicable	Yes	No		Washing hands frequently with soap and clean water or hand sanitizers, Wearing a mask	Yes	Yes	Other family member, Friend, Neighbor/classmate	Head of the family, Major source of the family’s income	Yes			Financial uncertainty, Decrease in income, Fear of missing school fees, Fear of school drop out, House eviction, Food crisis	Poverty	More than 2 times	Very helpful	Savings	Delay in academic progress, Academic services inaccessibility, Health insurance inaccessibility, Limited social life, Repeating the year	Separation from loved ones, Loss of freedom, Helplessness, Substance abuse, Church closing, Reduced travelling, Affected routine activities	Saving, Abide to government measures and policies, Family and people importance, Self care, Technology and social medias advancement, Creativity and innovation in terms of work/job, Always being prepared for the unexpected
130	I agree	29-35	Male	Doc3	Single	Hostel		Catholic	Ubudehe 3	Yes	Communicable	Yes	No		Vaccination, Washing hands frequently with soap and clean water or hand sanitizers, Wearing a mask	Yes	No		Major source of your daily expenses	Yes	Friend	Major source of your daily expenses	Financial uncertainty, Decrease in income, Fear of missing school fees, Fear of school drop out, Food crisis	Poverty, Unemployment, Food crisis	More than 2 times	Not helpful	Government monthly allowance	Delay in academic progress, Academic services inaccessibility, Limited social life, Repeating the year	Loss of freedom, Helplessness, Reduced travelling, Affected routine activities	Saving, Family and people importance, Self care, Creativity and innovation in terms of work/job
131	I agree	24-29	Male	Doc3	Single	Near the campus	Musanze	Catholic	Ubudehe 3	Yes	Communicable	Yes	Yes		Vaccination, Washing hands frequently with soap and clean water or hand sanitizers, Wearing a mask	No	Yes	Friend	Friend	Yes	Neighbor/classmate	Friend	Financial uncertainty, Decrease in income, Fear of school drop out	Unemployment, Dropping out of school	More than 2 times	Moderately helpful	Help from the Government	Delay in academic progress	Separation from loved ones, School dropping, Reduced travelling	Saving, Creativity and innovation in terms of work/job
132	I agree	24-29	Male	Doc3	Single	Near the campus	Rubavu	None	Ubudehe 3	Yes	Communicable	Yes	Yes		Vaccination, Stay at home when possible, Avoid unnecessary movements, Washing hands frequently with soap and clean water or hand sanitizers, Wearing a mask, Social distancing when outdoor	No	Yes	Parent	Head of the family, Major source of the family’s income, Major source of your daily expenses, Sponsor for your school fees	Yes	Other family member	Head of the family, Major source of the family’s income, Major source of your daily expenses, Sponsor for your school fees	Financial uncertainty, Decrease in income	Unemployment	Twice	Very helpful	Government monthly allowance	Delay in academic progress, Academic services inaccessibility	Substance abuse, Reduced travelling	Saving, Technology and social medias advancement
133	I agree	24-29	Female	Doc3	Single	Hostel		Protestant	Ubudehe 2	Yes	Communicable	Yes	Yes		Vaccination, Stay at home when possible, Avoid unnecessary movements, Washing hands frequently with soap and clean water or hand sanitizers, Wearing a mask, Social distancing when outdoor	Yes	Yes	Friend, Neighbor/classmate	Major source of your daily expenses	Yes	Other family member	Head of the family	Financial uncertainty, Decrease in income, Fear of missing school fees, Fear of school drop out, Food crisis	Poverty, Unemployment, Business closure, Dropping out of school, Food crisis	Twice	Moderately helpful	Savings	Delay in academic progress, Academic services inaccessibility, Limited social life, Repeating the year	Loss of freedom, Church closing, Reduced travelling, Affected routine activities	Saving, Self care, Technology and social medias advancement, Creativity and innovation in terms of work/job, Always being prepared for the unexpected, Health inequality between countries
134	I agree	24-29	Male	Doc3	Single	Near the campus	Gakenke	Catholic	Ubudehe 2	Yes	Communicable	Yes	Yes		Vaccination, Stay at home when possible, Avoid unnecessary movements, Washing hands frequently with soap and clean water or hand sanitizers, Wearing a mask, Social distancing when outdoor	Yes	Yes	Friend, Neighbor/classmate	Classmates	No		Friends	Financial uncertainty, Decrease in income, Fear of missing school fees, Fear of school drop out, Food crisis	Dropping out of school	More than 2 times	Moderately helpful	Savings	Delay in academic progress, Academic services inaccessibility, Limited social life, Repeating the year	Separation from loved ones, Loss of freedom, Helplessness, School dropping, Church closing, Reduced travelling, Affected routine activities	Saving, Abide to government measures and policies, Family and people importance, Self care, Technology and social medias advancement, Creativity and innovation in terms of work/job, Always being prepared for the unexpected, Health inequality between countries
135	I agree	24-29	Male	Doc3	Single	Near the campus	Musanze	Protestant	Ubudehe 3	Yes	Communicable	Yes	No	It is not an outbreak but a simple a flu	Vaccination, Stay at home when possible, Avoid unnecessary movements, Washing hands frequently with soap and clean water or hand sanitizers, Wearing a mask	Yes	Yes	Sibling, Parent, Friend, Neighbor/classmate	Head of the family, Major source of the family’s income, Major source of your daily expenses, Sponsor for your school fees	Yes	Other family member	Sponsor for your school fees	Financial uncertainty, Fear of missing school fees, Fear of school drop out	Unemployment, Business closure	More than 2 times	Not helpful	Part time job	Delay in academic progress, Academic services inaccessibility, Limited social life, Repeating the year	Separation from loved ones, Church closing, Reduced travelling	Saving, Family and people importance, Self care, Always being prepared for the unexpected, Health inequality between countries
136	I agree	24-29	Male	Doc2	Single	Hostel	Kicukiro	Protestant	Ubudehe 3	Yes	Communicable	Yes	Yes		Vaccination, Stay at home when possible, Avoid unnecessary movements, Washing hands frequently with soap and clean water or hand sanitizers, Wearing a mask, Social distancing when outdoor	No	Yes	Friend, Neighbor/classmate	Just a neighbor	Yes	Neighbor/classmate	No obvious role	Financial uncertainty, Fear of missing school fees, Food crisis	Business closure, Food crisis	More than 2 times	Moderately helpful	Help from the Government	Delay in academic progress, Limited social life, Repeating the year	Loss of freedom, Helplessness, Increase in suicidal attempt rate, High rate of unwanted pregnancies, School dropping, Gender based violence	Saving, Technology and social medias advancement, Always being prepared for the unexpected
137	I agree	18-23	Female	Doc1	Single	Hostel	Gasabo	Catholic		Yes	Communicable	Yes	Yes		Vaccination, Washing hands frequently with soap and clean water or hand sanitizers, Wearing a mask	No	Yes	Other family member, Friend		Yes	Neighbor/classmate		Financial uncertainty, Decrease in income	Poverty	Once	Very helpful	Government monthly allowance	Delay in academic progress, Limited social life	Separation from loved ones, Loss of freedom, Church closing, Affected routine activities	Saving, Creativity and innovation in terms of work/job, Always being prepared for the unexpected
138	I agree	24-29	Male	Doc3	Single	Ghetto	Musanze	Catholic	Ubudehe 2	Yes	Communicable	No	No	It is a political issue	Vaccination	Yes	Yes	Neighbor/classmate	Nothing	Yes	Person	Nothing	Financial uncertainty, Food crisis	Poverty	Twice	Moderately helpful	Savings	Delay in academic progress	Church closing	Saving
139	I agree	18-23	Male	Pcl2	Single	Near the campus	Nyamasheke	Adventist	Ubudehe 2	No	Communicable	Yes	No		Vaccination, Stay at home when possible, Avoid unnecessary movements, Washing hands frequently with soap and clean water or hand sanitizers, Wearing a mask, Social distancing when outdoor	No	Yes	Other family member	Nothing to me but a major sources of daily expenses for his family	Yes	Friend	Nothing just a friend	Decrease in income, Food crisis	Poverty, Unemployment, Business closure, Food crisis	Twice	Moderately helpful	Savings	Delay in academic progress, Limited social life, Repeating the year	Separation from loved ones, Loss of freedom, Helplessness, High rate of unwanted pregnancies, Gender based violence, Church closing, Reduced travelling, Affected routine activities	Saving, Abide to government measures and policies, Family and people importance, Self care, Technology and social medias advancement, Creativity and innovation in terms of work/job, Always being prepared for the unexpected
140	I agree	18-23	Female	Pcl2	Single	Hostel	Nyamasheke	Protestant	Ubudehe 3	Yes	Communicable	Yes	No		Vaccination, Stay at home when possible, Avoid unnecessary movements, Washing hands frequently with soap and clean water or hand sanitizers, Wearing a mask, Social distancing when outdoor	No	Yes	Friend	Was just a friend of family only.	No			Fear of missing school fees, Food crisis	Food crisis	Twice	Moderately helpful	Government monthly allowance	Delay in academic progress	Church closing, Reduced travelling, Affected routine activities	Saving, Self care, Creativity and innovation in terms of work/job, Always being prepared for the unexpected
141	I agree	24-29	Female	Doc3	Single	Hostel	Rwamagana	Protestant	Ubudehe 3	Yes	Communicable	Yes	Yes		Vaccination, Avoid unnecessary movements, Washing hands frequently with soap and clean water or hand sanitizers, Wearing a mask	No	Yes	Sibling, Friend, Neighbor/classmate	Head of the family	Yes			Fear of school drop out	Dropping out of school	More than 2 times	Moderately helpful	Government monthly allowance	Delay in academic progress	School dropping, Church closing, Affected routine activities	Saving, Technology and social medias advancement, Creativity and innovation in terms of work/job, Always being prepared for the unexpected
142	I agree	24-29	Female	Doc3	Single	At home	Kacyiru	Protestant	Ubudehe 3	Yes	Communicable	Yes	No		Vaccination, Washing hands frequently with soap and clean water or hand sanitizers, Wearing a mask, Social distancing when outdoor	No	Yes	Other family member	He had no role	No			Financial uncertainty	None	Twice	Very helpful	Savings	Delay in academic progress	Church closing, Reduced travelling, Affected routine activities	Saving, Abide to government measures and policies, Always being prepared for the unexpected
143	I agree	24-29	Female	Doc3	Single	At home	Kigali	Protestant	Ubudehe 3	Yes	Communicable	Yes	No		Vaccination, Avoid unnecessary movements, Washing hands frequently with soap and clean water or hand sanitizers, Wearing a mask, Social distancing when outdoor	No	Yes	Parent, Other family member, Friend	Family member	Yes	Friend	No role	Nothing	Nothing	More than 2 times	Very helpful	Savings	Limited social life	Church closing, Reduced travelling, Affected routine activities	Saving, Family and people importance, Self care, Technology and social medias advancement, Always being prepared for the unexpected
144	I agree	24-29	Male	Doc3	Single	At home	Gasabo	Catholic		Yes	Communicable	Yes	Yes	No	Vaccination, Avoid unnecessary movements, Washing hands frequently with soap and clean water or hand sanitizers, Wearing a mask	No	Yes	Friend		Yes	Patient	None	Graduation postponed	Posted Year	More than 2 times	Moderately helpful	Government monthly allowance	Delay in academic progress	Loss of freedom	Family and people importance
145	I agree	24-29	Male	Doc3	Single	Near the campus	Kirehe	Protestant	Ubudehe 3	Yes	Communicable	Yes	Yes		Vaccination, Stay at home when possible, Avoid unnecessary movements, Washing hands frequently with soap and clean water or hand sanitizers, Wearing a mask, Social distancing when outdoor	No	Yes	Friend	Freind	No			Decrease in income	Financial crisis	Once	Very helpful	Part time job	Delay in academic progress, Academic services inaccessibility, Limited social life	Separation from loved ones, Loss of freedom, Helplessness, High rate of unwanted pregnancies, Substance abuse, Divorce and family break-ups, School dropping, Gender based violence, Church closing, Reduced travelling, Affected routine activities	Saving, Abide to government measures and policies, Family and people importance, Self care, Technology and social medias advancement, Creativity and innovation in terms of work/job, Always being prepared for the unexpected, Health inequality between countries
146	I agree	24-29	Male	Doc3	Single	Near the campus		Protestant	Ubudehe 3	Yes	Communicable	Yes	Yes		Vaccination, Stay at home when possible, Avoid unnecessary movements, Washing hands frequently with soap and clean water or hand sanitizers, Wearing a mask, Social distancing when outdoor	No	Yes	Friend	Freind	No			Financial uncertainty, Decrease in income	Financial crisis	Once	Very helpful	Part time job	Delay in academic progress, Academic services inaccessibility, Limited social life	Separation from loved ones, Loss of freedom, Helplessness, Increase in suicidal attempt rate, High rate of unwanted pregnancies, Substance abuse, Divorce and family break-ups, School dropping, Gender based violence, Church closing, Reduced travelling, Affected routine activities	Saving, Abide to government measures and policies, Family and people importance, Self care, Technology and social medias advancement, Creativity and innovation in terms of work/job, Always being prepared for the unexpected, Health inequality between countries
147	I agree	24-29	Male	Doc3	Single	Hostel	Musanze	Catholic	Ubudehe 3	Yes	Communicable	Yes	Yes		Vaccination	No	Yes	Friend		Yes			Fear of school drop out	Unemployment	More than 2 times	Not helpful	Savings	Delay in academic progress	Affected routine activities	Always being prepared for the unexpected
148	I agree	Above 35	Male	Doc3	Married	At home	Kicukiro	Catholic	Ubudehe 3	Yes	Communicable	Yes	Yes		Vaccination, Stay at home when possible, Avoid unnecessary movements, Washing hands frequently with soap and clean water or hand sanitizers, Wearing a mask, Social distancing when outdoor, And doing physical exercises	No	Yes	Friend	?	No			It made me know thay every thing could possibly happen!	Food crisis	Twice	Moderately helpful	Return from investment	Repeating the year	Reduced travelling	Saving, Abide to government measures and policies, Self care, Technology and social medias advancement, Creativity and innovation in terms of work/job, Always being prepared for the unexpected, Health inequality between countries
149	I agree	29-35	Female	Doc3	Married	Near the campus	Kicukiroj	Catholic	Ubudehe 3	Yes	Communicable	Yes	Yes		Vaccination, Stay at home when possible, Avoid unnecessary movements, Washing hands frequently with soap and clean water or hand sanitizers, Wearing a mask, Social distancing when outdoor	Yes	Yes	Neighbor/classmate	Working to gether in clerkership	Yes	Friend	Teacher	Financial uncertainty, Decrease in income, Fear of missing school fees, Fear of school drop out, House eviction, Food crisis	Poverty, Unemployment, Business closure, Dropping out of school, House eviction, Food crisis	Twice	Very helpful	Help from the Government	Delay in academic progress, Academic services inaccessibility, Limited social life, Repeating the year	Separation from loved ones, Loss of freedom, Helplessness, Increase in suicidal attempt rate, High rate of unwanted pregnancies, Substance abuse, Divorce and family break-ups, School dropping, Gender based violence, Church closing, Reduced travelling, Affected routine activities	Saving, Family and people importance, Creativity and innovation in terms of work/job, Always being prepared for the unexpected
150	I agree	24-29	Female	Doc3	Married	At home	Kicukiro	Catholic	Ubudehe 3	Yes	Communicable	Yes	Yes		Vaccination, Avoid unnecessary movements, Washing hands frequently with soap and clean water or hand sanitizers, Wearing a mask, Social distancing when outdoor	No	Yes	Spouse, Other family member, Friend, Neighbor/classmate	Head of the family, Major source of the family’s income	Yes	Friend	Friend of the family	Financial uncertainty, Food crisis	Food crisis	More than 2 times	Very helpful	Savings	Delay in academic progress, Academic services inaccessibility, Limited social life, Repeating the year	Separation from loved ones, Loss of freedom, Helplessness, Reduced travelling, Affected routine activities	Saving, Abide to government measures and policies, Family and people importance, Self care, Technology and social medias advancement, Creativity and innovation in terms of work/job, Always being prepared for the unexpected
151	I agree	24-29	Female	Doc2	Single	At home	Rubavu	Protestant	Ubudehe 3	Yes	Communicable	Yes	Yes		Vaccination, Washing hands frequently with soap and clean water or hand sanitizers, Wearing a mask	No	Yes	Friend	Major source of your daily expenses	Yes	Friend	None	Financial uncertainty, Decrease in income	Poverty, Dropping out of school	Twice	Very helpful	Government monthly allowance	Delay in academic progress, Repeating the year	Increase in suicidal attempt rate, Divorce and family break-ups, School dropping, Church closing	Abide to government measures and policies, Creativity and innovation in terms of work/job, Always being prepared for the unexpected
152	I agree	29-35	Male	Doc2	Married	At home	Gasabo	Protestant	Ubudehe 3	Yes	Communicable	Yes	Yes		Vaccination, Stay at home when possible, Avoid unnecessary movements, Washing hands frequently with soap and clean water or hand sanitizers, Wearing a mask, Social distancing when outdoor	No	Yes	Friend	Major source of your daily expenses	Yes	Friend	Head of the family	Financial uncertainty, Decrease in income, Fear of missing school fees, Fear of school drop out	Poverty, Unemployment, Business closure, Dropping out of school, House eviction, Food crisis	More than 2 times	Very helpful	Return from investment	Delay in academic progress	Separation from loved ones, High rate of unwanted pregnancies, Church closing	Saving, Creativity and innovation in terms of work/job
153	I agree	24-29	Male	Doc3	Single	At home	Kicukiro	Catholic	Ubudehe 3	Yes	Communicable	Yes	No		Vaccination, Washing hands frequently with soap and clean water or hand sanitizers, Wearing a mask	No	Yes	Parent, Other family member, Neighbor/classmate	Major source of the family’s income	No			Financial uncertainty, Decrease in income, Fear of school drop out	Poverty, Unemployment	More than 2 times	Very helpful	Savings	Delay in academic progress, Academic services inaccessibility, Limited social life, Repeating the year	Separation from loved ones, Loss of freedom, Substance abuse, Church closing, Reduced travelling, Affected routine activities	Saving, Abide to government measures and policies, Family and people importance, Self care, Technology and social medias advancement, Creativity and innovation in terms of work/job, Always being prepared for the unexpected
154	I agree	29-35	Female	Doc3	Single	At home	Nyamasheke	Protestant	Ubudehe 3	Yes	Communicable	Yes	Yes		Vaccination, Washing hands frequently with soap and clean water or hand sanitizers, Wearing a mask	No	Yes			No			Food crisis	Unsecured	More than 2 times	Moderately helpful	Savings	Delay in academic progress	Loss of freedom, Church closing, Reduced travelling, Affected routine activities	Always being prepared for the unexpected, praying unceasingly
155	I agree	24-29	Male	Doc2	Single	At home	Huye	Catholic	Ubudehe 3	Yes	Communicable	Yes	Yes		Vaccination	No	Yes	Parent, Friend	Head of the family	No	Sibling	Sponsor for your school fees	Fear of missing school fees, House eviction	Poverty	Twice	Very helpful	Government monthly allowance	Delay in academic progress	School dropping	Saving
156	I agree	24-29	Male	Doc2	Single	Near the campus	Ruhango	Protestant	Ubudehe 3	Yes	Communicable	Yes	Yes		Vaccination, Washing hands frequently with soap and clean water or hand sanitizers, Wearing a mask	No	Yes	Other family member, Friend, Neighbor/classmate		No			Financial uncertainty, Food crisis	Poverty	Once	Moderately helpful	Return from investment	Delay in academic progress, Academic services inaccessibility	Church closing, Reduced travelling, Affected routine activities	Saving, Abide to government measures and policies, Family and people importance, Self care, Technology and social medias advancement, Creativity and innovation in terms of work/job, Health inequality between countries
157	I agree	18-23	Male	Pcl1	Single	At home	Rutsiro	Catholic	Ubudehe 3	Yes	Communicable	No	No		Vaccination	No	No	Spouse	Major source of the family’s income	No	Spouse	Head of the family	Financial uncertainty	Poverty	Once	Very helpful	Government monthly allowance	Delay in academic progress	Separation from loved ones	Saving
158	I agree	24-29	Female	Pcl1	Married	At home	Musanze	Catholic	Ubudehe 3	Yes	Communicable	Yes	Yes		Vaccination, Avoid unnecessary movements, Washing hands frequently with soap and clean water or hand sanitizers, Wearing a mask, Social distancing when outdoor	No	Yes	Friend		Yes	Friend		Decrease in income	Unemployment	Once	Moderately helpful	Savings	Delay in academic progress	Reduced travelling	Saving
159	I agree	29-35	Male	Pcl2	Single	Near the campus	Rutsiro	Catholic	Ubudehe 3	Yes	Communicable	Yes	Yes		Wearing a mask	No	Yes	Friend	Sponsor for your school fees	Yes	Friend	Sponsor for your school fees	Fear of school drop out	Poverty, Dropping out of school	More than 2 times	Not helpful	Help from the Government	Delay in academic progress, Academic services inaccessibility, Repeating the year	Loss of freedom, School dropping, Reduced travelling	Saving, Self care
160	I agree	29-35	Male	Doc1	Married	Near the campus	Huye	Catholic	Ubudehe 3	Yes	Communicable	Yes	Yes		Vaccination, Stay at home when possible, Avoid unnecessary movements, Washing hands frequently with soap and clean water or hand sanitizers, Wearing a mask, Social distancing when outdoor	No	Yes	Sibling	Head of the family, Major source of the family’s income	Yes	Sibling	Head of the family	Financial uncertainty	Poverty	Twice	Very helpful	Government monthly allowance	Delay in academic progress, Limited social life	Loss of freedom, Church closing, Reduced travelling	Saving, Family and people importance, Creativity and innovation in terms of work/job
161	I agree	24-29	Male	Doc3	Single	Hostel	Musanze	Catholic	Ubudehe 3	Yes	Communicable	Yes	Yes		Vaccination	No	Yes	Friend		Yes	Other family member		Financial uncertainty	Dropping out of school	Twice	Moderately helpful	Savings	Delay in academic progress	Affected routine activities	Always being prepared for the unexpected
162	I agree	18-23	Male	Doc2	Single	Near the campus	Nyarugenge	Catholic	Ubudehe 3	Yes	Communicable	Yes	Yes		Avoid unnecessary movements	No	Yes	Friend	Major source of the family’s income	Yes	Neighbor/classmate		Food crisis	Poverty, Unemployment	More than 2 times	Moderately helpful	Government monthly allowance	Delay in academic progress	Separation from loved ones, Reduced travelling	Saving, Health inequality between countries
163	I agree	24-29	Female	Doc3	Single	Relatives		Catholic		Yes	Communicable	Yes	No		Vaccination, Stay at home when possible, Washing hands frequently with soap and clean water or hand sanitizers, Wearing a mask, Social distancing when outdoor	Yes	Yes	Sibling, Other family member, Friend		Yes	Other family member		Fear of missing school fees, Fear of school drop out	Financial insecurity	More than 2 times	Very helpful	Parents	Delay in academic progress	Separation from loved ones, Loss of freedom, Helplessness, Reduced travelling, Affected routine activities	Saving, Abide to government measures and policies, Family and people importance, Self care, Always being prepared for the unexpected
164	I agree	24-29	Female	Doc1	Married	Hostel	Gakenke	Catholic	Ubudehe 3	Yes	Communicable	Yes	Yes		Vaccination, Stay at home when possible, Avoid unnecessary movements, Washing hands frequently with soap and clean water or hand sanitizers, Wearing a mask, Social distancing when outdoor	No	Yes	Spouse, Friend	Head of the family	Yes	Neighbor/classmate		Financial uncertainty	Poverty	Once	Very helpful	Government monthly allowance	Delay in academic progress	Affected routine activities	Saving, Self care, Creativity and innovation in terms of work/job
165	I agree	29-35	Female	Pcl1	Single	At home	Nyanza	Protestant	Ubudehe 3	No	Simple disease	Yes	Yes		Vaccination, Stay at home when possible, Avoid unnecessary movements, Washing hands frequently with soap and clean water or hand sanitizers, Wearing a mask, Social distancing when outdoor	No	No			No			Fear of missing school fees	Business closure	More than 2 times	Very helpful	Savings	Limited social life	Church closing	Saving
166	I agree	24-29	Female	Doc3	Married	At home	KICUKIRO	Catholic	Ubudehe 3	Yes	Communicable	Yes	Yes		Vaccination, Stay at home when possible, Washing hands frequently with soap and clean water or hand sanitizers, Wearing a mask, Social distancing when outdoor	No	Yes	Friend		Yes			Financial uncertainty, Decrease in income, Fear of missing school fees, Fear of school drop out, Food crisis	Unemployment, Business closure, Food crisis	Twice	Very helpful	Savings	Delay in academic progress, Academic services inaccessibility, Limited social life, Repeating the year	Loss of freedom, Helplessness, Divorce and family break-ups, Gender based violence, Church closing, Reduced travelling, Affected routine activities	Saving, Self care, Technology and social medias advancement, Creativity and innovation in terms of work/job
167	I agree	24-29	Male	Doc1	Single	At home	Muhanga	Adventist	Ubudehe 2	Yes	Communicable	Yes			Vaccination, Avoid unnecessary movements, Washing hands frequently with soap and clean water or hand sanitizers, Wearing a mask, Social distancing when outdoor	Yes	Yes	Friend, Neighbor/classmate		No			Decrease in income, Fear of missing school fees, House eviction, Food crisis	Poverty, Unemployment, Food crisis	More than 2 times	Moderately helpful	Government monthly allowance	Delay in academic progress, Academic services inaccessibility, Limited social life, Repeating the year	Separation from loved ones, Church closing, Reduced travelling, Affected routine activities	Saving, Abide to government measures and policies, Self care, Technology and social medias advancement, Creativity and innovation in terms of work/job, Always being prepared for the unexpected
168	I agree	29-35	Female	Doc1	Married	Near the campus	Rutsiro	Catholic	Ubudehe 3	Yes	Communicable	Yes	Yes		Vaccination, Stay at home when possible, Avoid unnecessary movements, Washing hands frequently with soap and clean water or hand sanitizers, Wearing a mask	Yes	Yes	Spouse, Other family member, Friend	Head of the family	Yes	Friend	Head of the family	None	None	Once	Very helpful	Government monthly allowance	Delay in academic progress	Reduced travelling, Affected routine activities	Saving, Self care, Technology and social medias advancement, Creativity and innovation in terms of work/job, Always being prepared for the unexpected, Health inequality between countries
169	I agree	29-35	Female	Pcl1	Single	Hostel	Kigali	Protestant	Ubudehe 3	Yes	Communicable	Yes	Yes		Vaccination, Stay at home when possible, Avoid unnecessary movements, Washing hands frequently with soap and clean water or hand sanitizers, Wearing a mask, Social distancing when outdoor	No	No			No			Financial uncertainty, Decrease in income, Food crisis	Unemployment, Business closure	Twice	Very helpful	Savings	Delay in academic progress	Loss of freedom, Church closing, Reduced travelling, Affected routine activities	Saving, Abide to government measures and policies, Self care, Technology and social medias advancement, Always being prepared for the unexpected
170	I agree	24-29	Female	Doc1	Single	Hostel	Rulindo	Catholic	Ubudehe 3	Yes	Communicable	Yes	Yes		Vaccination, Stay at home when possible, Avoid unnecessary movements, Washing hands frequently with soap and clean water or hand sanitizers, Wearing a mask, Social distancing when outdoor	No	Yes	Parent	Head of the family	Yes	Friend	Major source of the family’s income	Financial uncertainty, Decrease in income, House eviction	Poverty, Unemployment, House eviction	More than 2 times	Very helpful	Savings	Delay in academic progress	Substance abuse, Gender based violence, Church closing, Reduced travelling, Affected routine activities	Saving, Family and people importance, Self care, Creativity and innovation in terms of work/job, Always being prepared for the unexpected
171	I agree	24-29	Male	Doc2	Single	Hostel	Gasabo	Protestant	Ubudehe 2	Yes	Communicable	Yes	No		Vaccination, Stay at home when possible, Avoid unnecessary movements, Washing hands frequently with soap and clean water or hand sanitizers, Wearing a mask, Social distancing when outdoor	No	Yes	Parent	Major source of the family’s income	Yes	Other family member	Not specific	Financial uncertainty	Decreased income	Once	Moderately helpful	Family	Delay in academic progress, Academic services inaccessibility, Limited social life	Separation from loved ones, Loss of freedom, Reduced travelling, Affected routine activities	Self care, Always being prepared for the unexpected
172	I agree	24-29	Female	Doc1	Single	Hostel	Gicumbi	Catholic	Ubudehe 3	Yes	Communicable	Yes	Yes		Vaccination, Stay at home when possible, Avoid unnecessary movements, Washing hands frequently with soap and clean water or hand sanitizers, Wearing a mask, Social distancing when outdoor	Yes	Yes	Sibling, Friend		Yes	Other family member		Financial uncertainty, Decrease in income, Fear of missing school fees, Fear of school drop out	Business closure	More than 2 times	Very helpful	Savings	Delay in academic progress, Repeating the year	Separation from loved ones, Loss of freedom, Helplessness, Church closing, Reduced travelling, Affected routine activities	Saving, Abide to government measures and policies, Family and people importance, Self care, Creativity and innovation in terms of work/job, Always being prepared for the unexpected
173	I agree	29-35	Male	Doc3	Married	At home	Nyarugenge	Catholic	Ubudehe 3	Yes	Communicable	Yes	No	It is a rumor	Vaccination	Yes	Yes	Friend	Just adviser	Yes	Friend	Just a friend	Financial uncertainty	Unemployment	More than 2 times	Moderately helpful	Savings	Delay in academic progress	Loss of freedom	Saving
174	I agree	24-29	Male	Doc3	Single	Hostel	Rulindo	Catholic	Ubudehe 3	Yes	Communicable	Yes	No	It is a rumor	Vaccination, Stay at home when possible, Avoid unnecessary movements, Washing hands frequently with soap and clean water or hand sanitizers, Wearing a mask, Social distancing when outdoor	No	Yes	Friend		Yes	Neighbor/classmate		Financial uncertainty	Business closure	Twice	Very helpful	Savings	Delay in academic progress	Separation from loved ones	Saving
175	I agree	24-29	Female	Doc2	Single	At home	Gicumbi	Catholic	Ubudehe 3	Yes	Communicable	Yes	Yes	Is real	Stay at home when possible, Avoid unnecessary movements, Washing hands frequently with soap and clean water or hand sanitizers, Wearing a mask, Social distancing when outdoor	No	Yes	Neighbor/classmate		No			Fear of missing school fees, Food crisis	Poverty, Unemployment	Twice	Very helpful	Savings	Delay in academic progress, Repeating the year	Church closing, Reduced travelling, Affected routine activities	Saving, Abide to government measures and policies, Self care, Always being prepared for the unexpected
176	I agree	29-35	Male	Doc3	Single	At home	Kicukiro	Protestant	Ubudehe 2	Yes	Communicable	Yes	No		Vaccination, Stay at home when possible, Avoid unnecessary movements, Washing hands frequently with soap and clean water or hand sanitizers, Wearing a mask, Social distancing when outdoor	Yes	Yes	Sibling, Friend, Neighbor/classmate	He doesn't a financial role in the family	No			Financial uncertainty	No direct impact	Twice	Very helpful	Salary	Delay in academic progress	Affected routine activities	Saving
177	I agree	18-23	Female	Pcl2	Single	Hostel	Kayonza	Protestant	Ubudehe 3	Yes	Communicable	Yes	Yes		Vaccination, Stay at home when possible, Washing hands frequently with soap and clean water or hand sanitizers, Wearing a mask	Yes	Yes	Other family member, Neighbor/classmate	No special responsibility towards my family	No			Financial uncertainty, Fear of missing school fees, Food crisis	Unemployment, Business closure, Food crisis	More than 2 times	Moderately helpful	Government monthly allowance	Delay in academic progress, Academic services inaccessibility, Limited social life, Repeating the year	Separation from loved ones, Helplessness, Church closing, Reduced travelling, Affected routine activities	Saving, Abide to government measures and policies, Family and people importance, Self care, Technology and social medias advancement, Creativity and innovation in terms of work/job, Always being prepared for the unexpected
178	I agree	24-29	Male	Doc3	Single	Near the campus	Rubavu	Protestant	Ubudehe 3	Yes	Communicable	Yes	Yes		Vaccination, Avoid unnecessary movements, Washing hands frequently with soap and clean water or hand sanitizers, Wearing a mask	No	Yes	Friend, Neighbor/classmate	Friend	Yes	Neighbor/classmate	Friend	Financial uncertainty, Decrease in income, Fear of missing school fees, Fear of school drop out	Less income	Twice	Not helpful	Savings	Delay in academic progress, Academic services inaccessibility, Limited social life	Separation from loved ones, Loss of freedom, Helplessness, Church closing, Reduced travelling, Affected routine activities	Saving, Abide to government measures and policies, Family and people importance, Technology and social medias advancement, Always being prepared for the unexpected, Health inequality between countries
179	I agree	24-29	Female	Doc3	Married	At home		Catholic	Ubudehe 3	Yes	Communicable	Yes	Yes	It is not an outbreak but a simple a flu	Vaccination	No	Yes	Neighbor/classmate	None	Yes	Neighbor/classmate		Food crisis	Food crisis	Twice	Moderately helpful	Return from investment	Delay in academic progress	Loss of freedom	Self care
180	I agree	29-35	Male	Doc3	Single	Near the campus	Kicukiro	Catholic	Ubudehe 3	Yes	Communicable	Yes	No	It is a rumor	Vaccination, Stay at home when possible, Washing hands frequently with soap and clean water or hand sanitizers, Wearing a mask	No	Yes	Neighbor/classmate	Major source of your daily expenses	Yes	Friend	Parent of my friend	Decrease in income, Fear of missing school fees, Fear of school drop out, Food crisis	Poverty, Business closure, Dropping out of school	More than 2 times	Very helpful	Return from investment	Delay in academic progress, Limited social life, Repeating the year	Loss of freedom, Helplessness, Substance abuse, Church closing, Affected routine activities	Saving, Technology and social medias advancement, Creativity and innovation in terms of work/job, Always being prepared for the unexpected
181	I agree	24-29	Male	Doc3	Single	Near the campus	Nyagatare	Protestant	Ubudehe 3	Yes	Communicable	Yes	No	It’s real viruse	Vaccination	Yes	Yes	Friend	Just a friend	No	None	None	Fear of school drop out	Poverty	Twice	Moderately helpful	Savings	Delay in academic progress	Reduced travelling	Saving
182	I agree	18-23	Female	Pcl2	Single	At home	Kicukiro	Catholic	Ubudehe 3	Yes	Communicable	Yes	Yes		Vaccination, Stay at home when possible, Washing hands frequently with soap and clean water or hand sanitizers, Wearing a mask, Social distancing when outdoor	Yes	Yes	Parent	Head of the family, Major source of the family’s income, Major source of your daily expenses, Sponsor for your school fees	No			Financial uncertainty, Decrease in income, Fear of missing school fees, House eviction, Food crisis	Unemployment, Business closure, House eviction, Food crisis	More than 2 times	Very helpful	Government monthly allowance	Delay in academic progress, Academic services inaccessibility, Limited social life, Repeating the year	Separation from loved ones, Loss of freedom, School dropping, Church closing, Reduced travelling, Affected routine activities	Saving, Abide to government measures and policies, Family and people importance, Self care, Technology and social medias advancement, Creativity and innovation in terms of work/job, Always being prepared for the unexpected
183	I agree	24-29	Male	Doc3	Single	Hostel	Rusizi	Catholic	Ubudehe 3	Yes	Communicable	Yes	Yes		Vaccination	No	Yes	Other family member		Yes	Friend		Financial uncertainty	Poverty	Twice	Moderately helpful	Savings	Delay in academic progress, Academic services inaccessibility, Limited social life, Repeating the year	Loss of freedom, Helplessness, School dropping, Church closing, Reduced travelling, Affected routine activities	Saving, Self care, Technology and social medias advancement, Always being prepared for the unexpected, Health inequality between countries
184	I agree	24-29	Female	Doc2	Single	Hostel	Rulindo	Catholic	Ubudehe 3	Yes	Communicable	Yes	Yes		Vaccination, Stay at home when possible, Avoid unnecessary movements, Washing hands frequently with soap and clean water or hand sanitizers, Wearing a mask, Social distancing when outdoor	No	Yes	Other family member	He was my grandpa	No			Financial uncertainty	Poverty	Twice	Very helpful	Parent's help	Delay in academic progress	Loss of freedom, Reduced travelling, Affected routine activities	Saving, Family and people importance, Self care, Technology and social medias advancement, Creativity and innovation in terms of work/job, Always being prepared for the unexpected
185	I agree	29-35	Female	Pcl1	Married	At home	Gasabo	Catholic	Ubudehe 3	Yes	Communicable	Yes	Yes		Vaccination, Washing hands frequently with soap and clean water or hand sanitizers, Wearing a mask, Social distancing when outdoor	Yes	Yes	Parent, Other family member, Friend	Major source of the family’s income	Yes	Neighbor/classmate		Fear of missing school fees	Business closure	Twice	Very helpful	Savings	Delay in academic progress	Church closing, Affected routine activities	Saving, Abide to government measures and policies, Family and people importance, Self care, Technology and social medias advancement, Creativity and innovation in terms of work/job, Always being prepared for the unexpected
186	I agree	24-29	Female	Doc1	Single	At home	Gicumbi	Catholic	Ubudehe 3	Yes	Communicable	Yes	No	It is a political issue	Vaccination, Stay at home when possible, Avoid unnecessary movements, Washing hands frequently with soap and clean water or hand sanitizers, Wearing a mask, Social distancing when outdoor	No	Yes	Friend	Sponsor for your school fees	Yes	Friend	Sponsor for your school fees	Decrease in income, Fear of missing school fees, Fear of school drop out	Business closure	More than 2 times	Not helpful	Government monthly allowance	Repeating the year	Separation from loved ones, School dropping, Church closing, Reduced travelling, Affected routine activities	Saving, Self care, Always being prepared for the unexpected
187	I agree	24-29	Male	Doc3	Single	Hostel	Ngororero	Protestant	Ubudehe 2	Yes	Communicable	Yes	No		Vaccination, Stay at home when possible, Avoid unnecessary movements, Washing hands frequently with soap and clean water or hand sanitizers, Wearing a mask, Social distancing when outdoor	No	Yes	Neighbor/classmate		Yes		None	Financial uncertainty, Decrease in income, Fear of school drop out, Food crisis	Poverty, Food crisis	Twice	Moderately helpful	Savings	Delay in academic progress, Limited social life	Separation from loved ones, Loss of freedom, Helplessness, Increase in suicidal attempt rate, Substance abuse, School dropping, Gender based violence, Reduced travelling, Affected routine activities	Saving, Self care, Technology and social medias advancement, Creativity and innovation in terms of work/job
188	I agree	24-29	Male	Doc3	Single	At home	Nyagatare		Ubudehe 3	Yes	Communicable	Yes	No		Vaccination, Stay at home when possible, Avoid unnecessary movements, Washing hands frequently with soap and clean water or hand sanitizers, Wearing a mask, Social distancing when outdoor	Yes	Yes	Neighbor/classmate	A workmate	Yes	Friend	None	Financial uncertainty, Food crisis	Unemployment, Business closure	Twice	Moderately helpful	Government monthly allowance	Delay in academic progress, Academic services inaccessibility, Limited social life, Repeating the year	Separation from loved ones, Loss of freedom, Church closing, Reduced travelling, Affected routine activities	Saving, Self care, Always being prepared for the unexpected, Health inequality between countries
189	I agree	24-29	Female	Doc1	Married	Near the campus	Kigali	Catholic	Ubudehe 3	Yes	Communicable	Yes	Yes		Vaccination, Stay at home when possible, Avoid unnecessary movements, Washing hands frequently with soap and clean water or hand sanitizers, Wearing a mask, Social distancing when outdoor	No	Yes	Friend	None	No			Fear of missing school fees, Fear of school drop out, House eviction, Food crisis	Poverty	Once	Moderately helpful	Government monthly allowance	Delay in academic progress	Separation from loved ones, Loss of freedom, School dropping, Gender based violence, Church closing, Reduced travelling, Affected routine activities	Saving, Family and people importance, Self care, Technology and social medias advancement, Creativity and innovation in terms of work/job, Always being prepared for the unexpected
190	I agree	24-29	Female	Pcl2	Married	Near the campus		Protestant	Ubudehe 3	No	Simple disease	Yes	Yes		Vaccination, Stay at home when possible, Avoid unnecessary movements, Washing hands frequently with soap and clean water or hand sanitizers, Wearing a mask, Social distancing when outdoor	No	Yes			Yes			Financial uncertainty, Decrease in income, Fear of missing school fees, Fear of school drop out, House eviction, Food crisis	Poverty, Unemployment, Business closure	More than 2 times	Moderately helpful	Savings	Delay in academic progress, Academic services inaccessibility, Health insurance inaccessibility, Limited social life, Repeating the year	Separation from loved ones, Loss of freedom, Helplessness, Increase in suicidal attempt rate, High rate of unwanted pregnancies, Substance abuse, Divorce and family break-ups, School dropping, Gender based violence, Church closing, Reduced travelling, Affected routine activities	Saving, Abide to government measures and policies, Family and people importance, Self care, Technology and social medias advancement, Creativity and innovation in terms of work/job, Always being prepared for the unexpected, Health inequality between countries
